# Supplementary material for: Form and function of actin impacts actin health and aging
Source: bioRxiv. 2025 Nov 23:2025.11.22.689949. Preprint. [Version 1] doi: 10.1101/2025.11.22.689949 (PMC12667984; doi:10.1101/2025.11.22.689949)
Supplement: Supplement 3 [file media-3.xlsx]

## Sheet: 2025-08-20_act1Compared_deseq-r
	log2FoldChange.act.1	padj.act.1	log2FoldChange.arx.2	padj.arx.2	log2FoldChange.lev.11	padj.lev.11	log2FoldChange.unc.60	padj.unc.60
WBGene00020329	-0.482877	0.724942	-2.13916	9.98708517829961e-06	-0.617187	0.576987	-1.91996	7.80229720808792e-05
WBGene00021586	-1.00616	0.607977	-4.81132	9.96701723244963e-07	-0.484411	0.857216	-2.31532	0.00477412
WBGene00000558	0.432314	0.652908	1.40811	9.92575654466514e-05	-1.22874	0.00747752	0.526377	0.217089
WBGene00004076	-0.674818	0.233336	-1.36162	9.89086199392365e-06	-0.72626	0.131071	-0.869789	0.00700728
WBGene00000932	1.1352	0.549648	3.40648	9.89086199392365e-06	-0.129981	0.978574	2.60587	0.000996919
WBGene00015146	0.124591	0.77773	0.618727	9.89086199392365e-06	0.162874	0.648351	0.357502	0.0164316
WBGene00019164	-0.30128	0.721199	-2.21564	9.87108697542489e-15	-0.107195	0.933106	-1.04731	0.000533976
WBGene00015955	0.374588	0.370354	1.21298	9.86821196071228e-10	-0.325838	0.427815	1.60332	4.49761138448411e-16
WBGene00007907	-0.677043	0.118641	-1.3841	9.8400158255553e-08	-0.672701	0.0802895	-0.49952	0.0837868
WBGene00000814	0.194944	0.683852	0.903303	9.8400158255553e-08	0.117662	0.844822	0.78471	4.76755840039458e-06
WBGene00044712	-0.529787	0.796361	-3.73888	9.8400158255553e-08	-0.204572	0.945426	-2.37113	0.000493867
WBGene00021339	0.420636	0.387146	1.22281	9.8400158255553e-08	-0.128079	0.8866	1.46715	9.94154084355469e-11
WBGene00010189	-0.430541	0.855215	-3.83815	9.83535059380965e-08	0.224175	0.94056	-2.67954	0.000151208
WBGene00009798	0.674586	0.117432	2.10915	9.83173882771058e-18	0.0619799	0.961944	1.82666	2.38652801462179e-13
WBGene00022597	-0.69422	0.267692	-2.35668	9.80906828177416e-13	0.458194	0.528062	-1.83929	2.73769122034616e-08
WBGene00017258	0.63565	0.374039	2.92983	9.78383309642687e-19	-0.275095	0.803968	2.36178	2.4038236089957e-12
WBGene00008548	-0.341339	0.719525	-1.88435	9.78236987143032e-09	-0.18612	0.883091	-1.92566	4.75722241964126e-09
WBGene00015373	1.90289	0.309294	3.75533	9.78040810743129e-05	-0.374283	0.933106	4.68241	5.9684427039595e-07
WBGene00008000	-0.343462	0.654567	-1.13854	9.76614359284858e-05	-0.332833	0.645878	-1.27013	1.02392617993233e-05
WBGene00010681	-0.566819	0.232197	-1.0176	9.7626520955229e-05	-0.398917	0.447603	-0.741545	0.00591392
WBGene00019311	-0.462762	0.830595	-4.77666	9.74753572894723e-12	0.58159	0.75564	-3.97297	2.35946235290777e-09
WBGene00012608	-0.981466	0.244644	-4.07232	9.74508395965242e-21	-1.7163	0.00195489	-3.375	2.31385892179808e-14
WBGene00000223	-0.309598	0.534444	-0.828328	9.73782214632135e-05	-0.0798761	0.929796	-0.314493	0.20658
WBGene00020093	0.377557	0.486284	0.929758	9.72942586578402e-05	0.224316	0.74636	0.914513	0.000114904
WBGene00001758	-0.468667	0.821274	-2.47336	9.72500459758282e-05	-0.669792	0.687673	-3.71431	1.34462078786422e-09
WBGene00013009	0.989593	0.235836	1.98923	9.71070834081034e-06	0.265692	0.87727	2.55898	5.18838832481806e-09
WBGene00008602	1.88039	0.0200168	4.80931	9.69333915158683e-20	0.484762	0.769187	3.43209	2.0378772095475e-10
WBGene00009830	-0.665029	0.826684	-3.80725	9.6839947383458e-05	-1.05447	0.641611	-4.46983	5.42256230775788e-06
WBGene00017016	0.383792	0.322527	0.779122	9.6839947383458e-05	0.224014	0.658594	1.04441	6.74891842771047e-08
WBGene00010308	-0.0951986	0.886442	0.762543	9.68371234722513e-05	-0.278516	0.503295	0.157602	0.550889
WBGene00019029	-0.437442	0.843619	-2.57128	9.68371234722513e-05	0.303099	0.909114	-3.71325	7.54899207069837e-09
WBGene00018194	0.527464	0.67589	2.24214	9.65489072571044e-07	0.226043	0.904282	2.07226	7.02601280496112e-06
WBGene00018911	-0.807849	0.674718	-3.97514	9.65438389075917e-09	-0.764441	0.681735	-4.50215	7.43979960239998e-11
WBGene00077701	-0.60293	0.506886	-1.91151	9.65376569228156e-07	-0.10232	0.957808	-1.76741	6.75150801618042e-06
WBGene00017501	-0.474792	0.914974	-7.84465	9.62962428857339e-11	-1.11823	0.759861	-7.73238	2.17344183007303e-10
WBGene00013073	-0.806677	0.494904	-4.30026	9.59445615266905e-18	0.0479988	0.987291	-3.17585	3.18840036705582e-10
WBGene00019236	-0.974147	0.163798	-1.92452	9.59328345539574e-06	0.239865	0.862076	-1.62737	0.000103062
WBGene00011073	1.36494	0.0717254	3.90022	9.54466508092089e-18	0.334042	0.837963	3.05522	4.00778948702768e-11
WBGene00050899	0.392043	0.82513	2.84345	9.5147762885952e-09	0.345457	0.85347	2.07876	4.99322764695882e-05
WBGene00013176	-0.404029	0.627534	-1.80329	9.5147762885952e-09	-0.996527	0.0203123	-1.04371	0.00156061
WBGene00009226	-0.0414906	0.97812	-3.10936	9.50708195090486e-15	1.27437	0.013829	-1.16393	0.00517408
WBGene00016987	-1.08461	0.0366504	-1.83064	9.48324719473689e-08	-0.359734	0.700486	-2.05771	1.56496461834684e-09
WBGene00023503	-0.161733	0.939874	-2.74016	9.48037627782707e-06	-0.198517	0.935858	-1.16345	0.070055
WBGene00044637	-0.307541	0.837595	-1.98202	9.48037627782707e-06	-0.545698	0.60562	-0.938539	0.0538516
WBGene00010068	-0.693543	0.767996	-4.40051	9.48037627782707e-06	-1.28921	0.397216	-1.84858	0.0290678
WBGene00003073	0.47661	0.366711	1.02344	9.4722033252258e-05	0.264841	0.70723	1.29385	4.14919013660725e-07
WBGene00194713	1.00207	0.16527	1.63122	9.43643492855124e-05	0.676238	0.420332	2.43413	9.62933461898618e-10
WBGene00009337	-0.438009	0.332168	-1.02643	9.43556172736513e-06	-0.374161	0.405243	-1.0252	8.08428602650142e-06
WBGene00007682	0.751388	0.450366	2.1863	9.42911224879486e-07	-1.67805	0.00400291	2.10447	2.54158999199686e-06
WBGene00017699	0.313252	0.46816	1.00869	9.42472693556694e-08	0.501344	0.0792825	0.95955	4.20735824712387e-07
WBGene00044574	-0.899704	0.658843	-3.21176	9.41180794278301e-05	-0.492535	0.85514	-2.6568	0.000990095
WBGene00021327	-0.0194829	0.972503	-0.589111	9.40708026270486e-05	-0.0957333	0.852856	-0.461635	0.00234397
WBGene00019617	-0.7454	0.247214	-2.07027	9.38304181328507e-10	-0.601252	0.364868	-1.08069	0.00263679
WBGene00019565	-0.519158	0.905517	-4.88993	9.36979649951332e-05	-2.30927	0.301578	-4.92885	7.60442475590632e-05
WBGene00010769	-0.868829	0.504544	-2.23246	9.36979649951332e-05	-0.238843	0.917631	-2.61047	3.27871256989727e-06
WBGene00017760	0.477132	0.341182	1.86663	9.36822987300804e-15	0.0170117	0.990453	1.72177	1.6005619708426e-12
WBGene00013781	0.746634	0.431419	1.89458	9.34321382912049e-06	0.325791	0.82439	1.77096	3.54778287504613e-05
WBGene00022255	0.246222	0.864313	2.7599	9.34244096731118e-13	0.0639003	0.979112	1.90371	1.82091516919008e-06
WBGene00004774	0.022791	0.976622	1.46754	9.33835740650305e-14	-0.283646	0.533293	0.811115	8.9242368409636e-05
WBGene00019115	0.738099	0.219054	2.01614	9.32421394875063e-11	1.1097	0.00795763	1.84974	3.83291854217216e-09
WBGene00007964	-0.564796	0.859128	-3.63755	9.30049647642959e-05	-1.12266	0.610798	-2.22915	0.0236774
WBGene00014081	0.39968	0.574522	1.13606	9.2883152509619e-05	0.0206522	0.989558	0.993267	0.000712511
WBGene00009126	-0.772134	0.0860238	-1.24056	9.27523360363301e-06	-0.523718	0.301578	-1.33692	1.44357661590059e-06
WBGene00017089	-0.47569	0.757359	-2.26692	9.26214270548458e-06	-0.75703	0.474885	-2.74961	4.73293160640987e-08
WBGene00008644	0.422092	0.630213	2.08599	9.24160495784072e-11	0.0882126	0.957808	1.81961	2.41619070667605e-08
WBGene00006039	-0.748121	0.67067	-2.6165	9.23799293029465e-05	-1.10253	0.381828	-2.63951	7.03346953808104e-05
WBGene00001582	0.197536	0.716564	1.07593	9.22105767934412e-09	0.148075	0.809928	0.857166	7.50244962799782e-06
WBGene00009805	0.248274	0.779522	1.12751	9.21677680197092e-05	0.393837	0.532534	1.70701	7.08900021317829e-10
WBGene00018085	0.775358	0.199254	2.00752	9.20978148076222e-10	0.0609979	0.975387	1.93152	4.70404098224593e-09
WBGene00018274	0.498542	0.343513	1.5513	9.20978148076222e-10	0.0465386	0.975776	1.71466	1.0924075936113e-11
WBGene00045411	3.45126	0.000503447	3.99307	9.20679450024209e-08	1.43845	0.296894	5.30566	6.24980434647446e-13
WBGene00006723	0.389563	0.349064	0.815013	9.20087983256935e-05	0.0252835	0.984655	0.950723	3.01939505341879e-06
WBGene00004987	-0.539563	0.779522	-2.48103	9.20087983256935e-05	0.492505	0.803968	-2.09351	0.00112297
WBGene00044120	2.02044	0.0788981	4.01506	9.17620360709261e-09	0.944187	0.572629	3.56447	4.67021800213321e-07
WBGene00006636	-0.628247	0.684471	-4.92568	9.15035834851775e-18	-0.799145	0.510602	-3.05728	4.54903192677692e-08
WBGene00020007	-0.437574	0.480632	-1.08641	9.13795085397427e-05	0.036246	0.983708	-1.49238	2.96248424213475e-08
WBGene00014054	-0.432604	0.587815	-1.68386	9.10768757757089e-08	-0.653057	0.232173	-1.56911	7.32642068661892e-07
WBGene00010904	-0.0218819	0.989495	-2.19284	9.08825453407945e-07	-0.781553	0.364378	-0.89724	0.0738838
WBGene00008900	0.967283	0.14033	2.30571	9.08070879093341e-10	-0.0831204	0.967025	2.41901	1.40084315502262e-10
WBGene00044488	-0.0876161	0.942727	-1.73055	9.0607469646736e-08	-0.814427	0.102103	-2.16963	1.27874159233929e-11
WBGene00004020	-0.0625656	0.968852	-1.62072	9.04709771997324e-05	-0.58656	0.503786	-0.852204	0.0581735
WBGene00003593	0.77344	0.161821	1.68138	9.0461433397069e-08	0.163079	0.896414	1.62205	2.74023165791151e-07
WBGene00009082	-0.550352	0.242754	-1.43374	9.03979097692459e-09	-0.39618	0.445272	-1.28615	3.27707816073002e-07
WBGene00005548	2.73051	0.00383048	4.71073	9.03577242647452e-13	0.615866	0.772069	4.58155	5.25541842735509e-12
WBGene00021945	0.585794	0.498296	1.48891	9.03008441856076e-05	0.294268	0.805701	1.71059	4.62897963366261e-06
WBGene00013804	-0.24411	0.683852	-1.08274	9.02631084578233e-07	-0.174675	0.797132	-0.607456	0.00780105
WBGene00011679	-0.523123	0.433362	-1.22733	9.00884140901838e-05	-0.820657	0.0697266	-1.30402	2.62191306062268e-05
WBGene00001041	0.43557	0.209487	0.845551	8.99066275729291e-06	0.23302	0.61664	1.21865	3.17019410015826e-11
WBGene00021850	-0.633908	0.520881	-1.72763	8.96082129363151e-05	-0.448635	0.687818	-1.41187	0.00130404
WBGene00010049	0.209295	0.609459	0.712668	8.94963554280309e-06	0.0580373	0.933106	0.515734	0.00182566
WBGene00018318	1.04915	0.23506	2.80757	8.93581621369297e-10	0.228971	0.909114	2.19099	3.02341599883934e-06
WBGene00019967	1.31557	0.0745084	2.05773	8.92168860987097e-06	0.435747	0.74636	3.84951	7.52892510664956e-18
WBGene00011335	0.826042	0.0333156	1.26644	8.9145660385814e-07	0.0319461	0.984655	1.60713	2.23817243495552e-10
WBGene00003236	0.333347	0.489843	1.01267	8.9145660385814e-07	0.0960819	0.9129	0.864527	3.43636040055247e-05
WBGene00022869	-1.4816	0.349036	-4.65662	8.91267273554529e-05	-0.278798	0.931914	-4.66753	2.82902909378718e-05
WBGene00015946	0.131544	0.900689	1.17019	8.9033432785629e-05	-0.113502	0.930821	1.03067	0.000613011
WBGene00206418	0.246164	0.877325	-2.06233	8.90129798306144e-05	0.306084	0.845085	0.281498	0.668117
WBGene00016572	-0.486913	0.71136	-2.39476	8.88812560252993e-07	-0.606273	0.573593	-1.35749	0.00593062
WBGene00019656	-0.474684	0.537419	-1.57124	8.88624761220816e-07	-0.802827	0.100536	-1.47424	4.51823032643569e-06
WBGene00003834	0.0759172	0.939576	1.05784	8.88422906923503e-05	0.526477	0.256895	1.06359	7.56654511966342e-05
WBGene00005258	2.5384	0.0860729	3.5695	8.87846792072563e-05	1.46648	0.455927	1.41859	0.209923
WBGene00015887	-0.630952	0.639831	-2.28084	8.85750951283907e-06	-1.58928	0.0209331	-2.63718	1.86042018949955e-07
WBGene00022642	-0.545509	0.684471	-3.36598	8.85253679721647e-13	-1.10636	0.157567	-2.95679	5.55163081283934e-10
WBGene00017957	-0.0830874	0.940227	-1.33927	8.8374389651062e-06	-0.250163	0.781646	-0.82497	0.00814781
WBGene00014173	0.524138	0.565264	1.65677	8.82523977262796e-06	-2.33436	2.05926221543022e-09	0.661095	0.120009
WBGene00008629	-0.451608	0.786582	-2.82088	8.8240585620179e-08	-1.78096	0.00998794	-2.92115	2.83349316512708e-08
WBGene00014009	-0.600087	0.445347	-1.45874	8.80961368657167e-05	0.0612567	0.976123	-1.7617	1.40674665349067e-06
WBGene00015079	1.65638	0.12732	3.3706	8.77193116813204e-08	-0.157322	0.963299	2.2175	0.000759636
WBGene00003927	0.352805	0.106474	0.742529	8.74875771074805e-09	0.0298025	0.965263	0.975262	2.31385892179808e-14
WBGene00004508	0.110614	0.864768	0.734471	8.73684581217156e-05	-0.0268357	0.98158	0.479495	0.014597
WBGene00000133	-0.313385	0.855022	-3.18838	8.73283199347619e-11	0.314462	0.858755	-3.06436	4.8475142445138e-10
WBGene00001793	-0.797435	0.253823	-1.9821	8.70161820626894e-08	-0.794671	0.20668	-2.13272	7.35542919520789e-09
WBGene00003653	1.23648	0.0860729	2.16959	8.68959411211871e-07	1.33546	0.0289855	1.96293	1.02561411748847e-05
WBGene00012280	-0.743916	0.646239	-3.2271	8.66799216742947e-08	-0.787309	0.575868	-2.84776	2.75977733324622e-06
WBGene00009908	3.94312	0.012301	5.30794	8.64838770506638e-07	1.48956	0.557566	4.60259	2.57719943462679e-05
WBGene00010666	0.617532	0.329385	1.66264	8.62036967131407e-08	0.0911232	0.955185	1.251	9.01866483042363e-05
WBGene00001156	-0.0920511	0.942727	-1.53317	8.61627955446071e-06	-0.436071	0.587922	-0.691407	0.0706266
WBGene00019473	-0.625285	0.886045	-5.74499	8.61171938442358e-06	-1.83256	0.493584	-5.32171	3.26658964660141e-05
WBGene00016013	-0.808667	0.494904	-2.51987	8.57525281940281e-07	-0.319625	0.864954	-2.94751	5.98074786971276e-09
WBGene00018997	2.30467	0.00669906	3.17128	8.54590118130607e-08	0.0491665	0.989411	4.67604	9.99906149734293e-16
WBGene00011397	-0.443304	0.427369	-2.43679	8.54509784226438e-20	-0.327406	0.588867	-1.71805	3.86184268445492e-11
WBGene00019101	1.25052	0.107721	4.0571	8.5214035302574e-21	0.567399	0.631443	3.19049	5.39861070974312e-13
WBGene00004796	0.546709	0.267692	1.7287	8.51660214993338e-12	-0.192343	0.824571	1.97453	7.33451824410521e-15
WBGene00003565	0.314323	0.697889	1.1313	8.51000126308918e-05	0.270194	0.748187	0.616635	0.0488853
WBGene00012316	-0.306577	0.703492	-1.27576	8.50954519907826e-06	-0.224635	0.80396	-1.05189	0.000294024
WBGene00015167	0.129173	0.837715	1.1601	8.49867279146667e-11	-0.63568	0.0079719	1.59274	2.99871868395383e-19
WBGene00000715	-0.618588	0.558848	-1.93314	8.4885358869082e-06	-0.372806	0.776571	-2.98209	1.5908741277222e-12
WBGene00005003	1.53965	0.0961627	2.52206	8.4885358869082e-06	1.60803	0.0453777	3.33797	1.58514274443876e-09
WBGene00010050	-0.296429	0.848244	-2.00539	8.4885358869082e-06	-0.128756	0.954174	-2.14116	1.66018387387381e-06
WBGene00006402	0.235566	0.541515	0.703606	8.44984799567241e-06	0.294818	0.31159	0.503542	0.00199269
WBGene00010597	0.394874	0.175606	0.664607	8.44728060417856e-05	0.229769	0.533293	0.536471	0.00183629
WBGene00016020	-0.149045	0.882322	-1.14629	8.44728060417856e-05	-0.570197	0.254243	-0.67609	0.0294669
WBGene00017726	0.709545	0.503775	2.41482	8.44344524119336e-08	0.724298	0.435567	2.24193	7.75156179401377e-07
WBGene00011167	-1.08017	0.537363	-5.33909	8.44102891943959e-11	0.502908	0.83965	-6.1161	2.1239969251601e-12
WBGene00003056	-0.0359034	0.968151	0.90278	8.39131000115892e-05	-0.390292	0.3728	0.887559	0.000106127
WBGene00015172	-0.886699	0.123844	-1.82186	8.37392229572513e-08	-0.712298	0.221235	-1.09316	0.00210542
WBGene00008583	-0.54987	0.776322	-3.06733	8.34591764705052e-06	-2.26336	0.00617938	-1.60435	0.0173183
WBGene00004465	0.0955461	0.827803	0.578791	8.34591764705052e-06	-0.200106	0.455927	0.5779	8.06704974240987e-06
WBGene00003209	-0.040543	0.933344	0.568447	8.34591764705052e-06	-0.0514673	0.924568	0.663869	1.1368100554462e-07
WBGene00011850	0.25001	0.779522	-1.15333	8.34135621557057e-05	-0.20573	0.830357	-0.113479	0.807298
WBGene00004051	0.314788	0.586238	1.12397	8.31599293809378e-07	0.179416	0.809413	1.53239	6.67891747201759e-12
WBGene00003813	-0.0977795	0.892699	-0.821444	8.2827381271984e-05	-0.347676	0.384257	-0.517541	0.0185991
WBGene00020798	0.0772048	0.887003	0.623596	8.2827381271984e-05	-0.0489263	0.946544	0.425002	0.00998096
WBGene00016379	1.18779	0.0422684	2.88013	8.25712124056007e-15	0.756378	0.267144	2.65061	1.6205912497205e-12
WBGene00015077	3.97701	0.0689406	5.49046	8.25083865806854e-05	1.59104	0.655133	4.24521	0.00296371
WBGene00018346	0.538354	0.361114	1.28329	8.2506182208989e-06	0.178289	0.868003	1.47264	1.91366077236209e-07
WBGene00003730	0.099098	0.913357	-1.13855	8.2506182208989e-06	-0.464223	0.320448	0.113301	0.777058
WBGene00006533	0.992228	0.15294	1.80615	8.2506182208989e-06	0.0583149	0.981832	2.72544	4.21189343671784e-12
WBGene00005648	0.172153	0.711217	0.801753	8.24586594451241e-07	-0.0728886	0.91457	0.376221	0.0347083
WBGene00050906	4.11815	0.0470718	6.05263	8.22455635262472e-06	1.96325	0.50415	4.59167	0.000977817
WBGene00021901	0.351599	0.359322	0.913956	8.22239545169344e-07	0.348988	0.311023	0.934106	4.13422537230975e-07
WBGene00016191	0.163503	0.836897	0.925101	8.20907289225237e-05	0.208481	0.761438	0.657235	0.00689715
WBGene00006543	-0.33738	0.607977	-1.04179	8.20907289225237e-05	0.133153	0.891102	-0.374656	0.219425
WBGene00015744	0.131408	0.870362	1.00943	8.20538809930209e-06	0.269077	0.634295	0.495854	0.0459948
WBGene00005657	0.376872	0.848244	3.21918	8.20075995542392e-09	2.73948	1.5810728323704e-05	1.97417	0.000750578
WBGene00008940	0.249901	0.734663	1.40503	8.20075995542392e-09	0.0582394	0.964179	1.33504	5.12044662482216e-08
WBGene00255426	0.741274	0.0647633	1.23804	8.19539754689949e-07	0.762426	0.0285467	0.753766	0.00444815
WBGene00006958	0.237065	0.772882	1.38424	8.18549007852455e-08	-0.143623	0.887234	0.92104	0.000601851
WBGene00010942	-0.428562	0.270378	-0.92434	8.18447499255378e-06	-0.460602	0.16744	-0.823211	7.82562788113167e-05
WBGene00009093	0.86403	0.150775	2.08636	8.17747321753017e-10	0.426089	0.613574	1.90039	2.96248424213475e-08
WBGene00010019	1.57396	0.0088308	2.04863	8.17396654463857e-07	0.552778	0.570669	2.08515	4.90923092656795e-07
WBGene00017127	0.644944	0.13802	1.35348	8.16959959300087e-08	-0.841221	0.012412	1.43702	1.11443949417126e-08
WBGene00000218	-0.322063	0.639351	-1.94882	8.14604351081456e-15	-0.66383	0.0903379	-1.8063	1.08502836789153e-12
WBGene00015232	0.409056	0.542643	1.11441	8.13498614563008e-05	0.486347	0.36178	0.999163	0.000447975
WBGene00003916	-0.0929001	0.914951	1.08306	8.12853067291766e-06	-0.123541	0.896201	0.778741	0.00187258
WBGene00004403	0.0743335	0.937402	1.20954	8.12746327501803e-07	-0.202086	0.797209	1.17327	1.80654364448002e-06
WBGene00021121	1.03372	0.517313	4.0859	8.12709319618488e-10	-0.503588	0.822696	2.79757	4.76449143651996e-05
WBGene00001775	-0.561618	0.535463	-2.28035	8.12709319618488e-10	-0.530013	0.523266	-1.89507	4.85347253600813e-07
WBGene00006707	0.313697	0.464015	1.14146	8.12709319618488e-10	-0.206765	0.688354	1.11385	2.3656749755554e-09
WBGene00021562	-0.348554	0.541515	-0.950011	8.12243235675438e-05	-0.422585	0.341068	-0.895136	0.000209121
WBGene00021603	-0.674727	0.630213	-2.69415	8.11749181202473e-07	-0.965476	0.331462	-1.80342	0.00115621
WBGene00022268	0.343219	0.383433	0.756843	8.1135607997045e-05	0.0650359	0.936889	0.403676	0.0531241
WBGene00007533	-0.705408	0.62613	-3.86454	8.11269241505127e-13	-0.420215	0.816454	-3.45155	2.4172152710785e-10
WBGene00235340	0.88106	0.423489	2.28498	8.11169316145496e-06	-0.117213	0.964935	2.04867	7.25572112119132e-05
WBGene00011672	2.94521	0.0233202	5.58226	8.08292409849331e-11	1.2966	0.493584	6.02883	2.47965320428534e-12
WBGene00016197	0.0309496	0.968852	0.798872	8.0816670052753e-05	-0.000850997	0.999664	0.372681	0.0993432
WBGene00009187	-0.32568	0.684471	-1.29885	8.07515739023593e-06	-0.646869	0.169114	-1.36037	2.53476937966623e-06
WBGene00013050	2.61162	0.0333156	4.90672	8.05635879568327e-10	-0.594468	0.838999	4.74283	3.52592012421932e-09
WBGene00000733	-0.619041	0.387146	-1.94501	8.05496928550107e-09	-1.23548	0.00399361	-2.16208	1.35439768265001e-10
WBGene00001496	0.622066	0.151781	1.74545	8.05094949618708e-13	0.102167	0.923567	1.7913	2.76221464380288e-13
WBGene00021491	-0.718204	0.736064	-3.58221	8.04841308915017e-07	-0.207886	0.954174	-3.62966	5.46726252144986e-07
WBGene00045013	-0.228226	0.85083	-1.60362	8.0465193463563e-06	-0.270774	0.812423	-0.700494	0.0760092
WBGene00014176	-0.290796	0.70658	-1.23593	8.0465193463563e-06	-0.296797	0.677304	-0.819954	0.00392937
WBGene00016219	0.563246	0.212374	1.11351	8.0465193463563e-06	0.084822	0.937951	1.67295	4.68696046481131e-12
WBGene00013039	0.109397	0.821066	1.04443	8.04212410393605e-14	-0.148472	0.710308	0.593465	5.05307733975804e-05
WBGene00015227	1.31681	0.119221	2.66195	8.03793017754748e-08	-0.659844	0.588005	2.2457	8.30515846818681e-06
WBGene00012824	1.38289	0.130469	3.55945	8.02785016849075e-12	0.237753	0.917351	3.69904	1.51356287949074e-12
WBGene00000752	-0.182709	0.869998	-1.55642	8.01936822226245e-07	-0.614848	0.276563	-1.11803	0.000587646
WBGene00014031	0.363956	0.632172	1.40096	8.01936822226245e-07	0.125234	0.917351	1.3124	4.18635871170312e-06
WBGene00013737	-0.195852	0.654567	-0.734884	8.00232407171081e-06	0.0983317	0.870751	-0.8879	3.83591774509485e-08
WBGene00012803	-0.241639	0.805436	-1.36557	7.99693498202316e-06	-0.309541	0.712082	-1.13865	0.00024157
WBGene00000977	0.132948	0.919247	2.06393	7.97901182658005e-09	-0.691055	0.296894	0.819251	0.0400718
WBGene00017214	1.56187	0.466674	4.16332	7.95380894922928e-06	-1.57297	0.556605	4.15562	7.83894010165671e-06
WBGene00020283	-0.581232	0.329385	-1.39404	7.95380894922928e-06	0.272554	0.752843	-1.22755	7.05072522865663e-05
WBGene00008246	0.163044	0.886442	-1.57037	7.95155536726068e-06	0.246831	0.818712	-0.778067	0.0323753
WBGene00012518	-0.0524375	0.980801	-2.39377	7.92220182079438e-05	-0.517759	0.754403	-2.02754	0.000677281
WBGene00000373	1.01124	0.0187355	1.17616	7.9073773280142e-05	0.181549	0.866747	0.707743	0.0254221
WBGene00010408	-0.574978	0.506664	-1.67409	7.90486052959948e-06	-0.364852	0.728445	-1.91182	2.29453678208266e-07
WBGene00008199	1.71592	0.012001	4.23385	7.89965304219165e-21	0.726872	0.453956	3.48346	3.17266292418935e-14
WBGene00002272	-0.336017	0.803124	-2.06011	7.89688145723469e-07	-0.74468	0.345447	-1.71577	5.24632081301589e-05
WBGene00009773	-0.580435	0.758451	-5.23952	7.89092272625248e-18	0.156976	0.959201	-2.93892	1.82365482860621e-06
WBGene00016451	0.159368	0.941391	2.73602	7.88814415643963e-07	-0.172912	0.950807	0.406029	0.616928
WBGene00007385	-0.385074	0.55568	-1.07314	7.8811476567168e-05	-0.695353	0.0804985	-1.0995	4.71161215428539e-05
WBGene00009403	0.262893	0.776896	2.0467	7.87947847238843e-13	-0.111705	0.93169	1.66517	9.84730107678507e-09
WBGene00016332	0.198765	0.655337	0.666953	7.8668118249302e-05	-0.0867814	0.89312	1.17384	3.95024390980159e-13
WBGene00021999	1.47235	0.0232139	1.95684	7.86348572166068e-06	-1.41682	0.0609326	1.06398	0.0257329
WBGene00050974	-0.949896	0.703492	-5.61614	7.86042406023953e-09	-1.07542	0.613067	-5.4931	7.76440254297636e-09
WBGene00008042	-0.380646	0.869018	-3.76289	7.85166974539767e-09	-0.849973	0.576537	-1.85072	0.00742533
WBGene00004373	0.114397	0.864318	0.762	7.84304468674803e-05	-0.290346	0.461277	0.764617	6.9715196677127e-05
WBGene00011036	0.114116	0.750481	0.661277	7.83802401534890e-09	0.0253189	0.9675	0.676604	3.10800098369038e-09
WBGene00010628	-0.438936	0.584387	-1.29428	7.82498454268432e-05	-0.269056	0.784909	-1.3706	2.36153699213634e-05
WBGene00000239	-0.321031	0.759851	-1.37679	7.78288272281965e-05	-0.506142	0.488599	-1.83981	5.59388424503209e-08
WBGene00018996	-0.222104	0.693494	-0.914866	7.77564200177292e-06	-0.263385	0.571209	-0.865395	2.19498372993245e-05
WBGene00019317	0.541759	0.605842	2.55776	7.74894414505033e-11	0.819526	0.246783	0.989032	0.0240966
WBGene00005640	1.88076	0.154198	3.32423	7.73671771573391e-06	1.19978	0.462909	2.16521	0.00626108
WBGene00015400	-0.690986	0.716564	-3.29183	7.70541076822505e-07	-1.40232	0.217337	-3.16044	2.28079734656217e-06
WBGene00018265	0.143828	0.825524	0.763998	7.67758326674471e-05	-0.144215	0.822435	0.565144	0.00447092
WBGene00006875	0.388328	0.494912	1.55557	7.67495212932444e-11	0.138814	0.882623	1.37842	1.2030145563045e-08
WBGene00003786	-0.661717	0.650864	-2.88329	7.66268868304294e-08	-1.0276	0.296894	-2.93291	4.4758801901165e-08
WBGene00003091	-0.474401	0.784709	-2.49881	7.65809115972485e-06	-0.159931	0.953936	-2.42504	1.40621360981024e-05
WBGene00235271	2.08226	0.0523725	3.10058	7.65809115972485e-06	0.182398	0.959201	3.41247	6.11445901924722e-07
WBGene00044107	-0.500443	0.796361	-3.9431	7.62171013608556e-11	-0.802906	0.571209	-1.48329	0.0253098
WBGene00017858	-0.224943	0.89711	-2.61059	7.6064948325821e-06	-0.743165	0.481321	-0.915103	0.106426
WBGene00022848	0.78806	0.0318887	2.08463	7.59884175886324e-19	-0.178116	0.827658	2.27916	6.48745179998673e-22
WBGene00002278	0.237003	0.561838	0.741924	7.59564693424386e-06	0.0427205	0.959201	0.967371	1.81909912868639e-09
WBGene00004199	0.0684631	0.872815	0.963227	7.59472119658151e-17	-0.108338	0.766242	0.713319	1.39682493367252e-09
WBGene00021286	-0.364919	0.65434	-1.49181	7.58687704236446e-07	-0.686719	0.160949	-1.22889	6.23540917364591e-05
WBGene00003172	0.616128	0.328295	1.68294	7.58180474851677e-08	0.197055	0.866747	1.87019	1.80074362804579e-09
WBGene00012019	-0.38234	0.338851	-0.80633	7.57792501944176e-05	-0.266257	0.559628	-0.576862	0.00603824
WBGene00013904	-0.0522211	0.977306	-3.59766	7.57289578230329e-14	-0.574764	0.625701	-2.00852	3.80625726397219e-05
WBGene00004169	0.624254	0.339823	2.35821	7.57289578230329e-14	0.0150322	0.993465	1.86724	6.13143521144904e-09
WBGene00009688	-0.36123	0.475677	-0.90009	7.56706031859662e-05	-0.686701	0.0234772	-0.834025	0.000255132
WBGene00003831	-0.335198	0.584387	-0.985553	7.56499831006901e-05	-0.481365	0.265385	-1.0716	1.33055132086649e-05
WBGene00044681	1.49438	0.0414192	2.72258	7.56157111412623e-09	1.36749	0.0481752	2.43832	3.07586505908332e-07
WBGene00008865	1.13461	0.0622573	1.55162	7.56045244246684e-05	0.269695	0.83793	1.13965	0.00479364
WBGene00016961	0.508922	0.236882	1.54367	7.54310158941939e-12	0.245106	0.696481	1.69927	5.6994999113015e-14
WBGene00019564	1.10445	0.0968543	1.99226	7.50875489851745e-07	1.51496	0.00227723	2.34703	3.71407639866804e-09
WBGene00010794	-0.528926	0.330752	-1.10448	7.50760796380301e-05	-0.50832	0.31159	-1.08873	9.17487278997619e-05
WBGene00022337	-0.187855	0.913357	-1.98872	7.49718327282065e-05	-0.164633	0.936889	-0.757088	0.181654
WBGene00004681	0.120493	0.899168	1.93787	7.4939731142927e-14	-0.309681	0.652656	1.6852	1.40185508728234e-10
WBGene00012212	0.903141	0.0997278	1.50064	7.48488366661819e-06	0.191163	0.879982	0.893585	0.0117126
WBGene00018286	-0.257147	0.713723	-0.999515	7.46405515928418e-05	0.0462011	0.973294	-0.481037	0.0832618
WBGene00000007	0.437898	0.656916	1.47724	7.43375511252446e-05	-0.0294242	0.989542	1.01518	0.00891475
WBGene00007746	0.125398	0.786772	0.590836	7.43375511252446e-05	-0.0207981	0.982321	-0.0243174	0.926989
WBGene00013074	-1.30475	0.209487	-2.32168	7.42702581526525e-05	-0.982402	0.375316	-3.61176	2.54196471337428e-10
WBGene00013079	0.852634	0.132942	1.34803	7.42269310109929e-05	-0.977982	0.0383189	1.7238	1.97666483195601e-07
WBGene00003986	-0.670315	0.184927	-1.1513	7.42094975458218e-05	-0.666234	0.141964	-1.57021	2.59901673403842e-08
WBGene00006925	-1.2676	0.417578	-4.86451	7.40558421874508e-12	-2.05263	0.0515022	-4.13614	9.25762256686931e-09
WBGene00001345	0.421456	0.543448	1.15536	7.38672250627368e-05	0.382941	0.559628	1.06848	0.000260295
WBGene00021740	-0.777021	0.172755	-1.33512	7.38227642478398e-05	-0.317967	0.726104	-1.30447	9.03623101922476e-05
WBGene00002271	0.860565	0.0391272	2.07058	7.34370083590628e-15	-0.445002	0.422978	2.08127	9.68009716851058e-15
WBGene00007801	0.274986	0.796361	1.34792	7.33758715807283e-05	0.0356967	0.986245	0.834266	0.0204263
WBGene00044807	-1.64365	0.21783	-4.98566	7.3214547667533e-09	0.0423298	0.991702	-4.38307	4.09748920419182e-08
WBGene00022130	-0.592522	0.302709	-1.47975	7.31407835942814e-07	-0.651207	0.180053	-1.60194	6.36340015447739e-08
WBGene00007547	0.278061	0.668435	0.944895	7.31152989993731e-05	0.441149	0.310889	1.18771	2.40877809928347e-07
WBGene00010705	-0.677911	0.656916	-2.34852	7.28930882266955e-05	-1.32564	0.146898	-2.33167	7.17075737540586e-05
WBGene00006704	0.467091	0.162822	1.15993	7.28568109687904e-10	0.319277	0.403111	1.36624	3.35113007803585e-13
WBGene00015756	-0.559096	0.772721	-3.07587	7.28016348150907e-07	-0.920743	0.487621	-1.58323	0.0174497
WBGene00014075	0.202978	0.752717	1.03782	7.28016348150907e-07	-7.70528e-05	0.99996	0.94413	7.87837236988476e-06
WBGene00016758	-0.143238	0.852501	-0.912598	7.27448845681273e-05	-0.428954	0.286651	-0.886609	0.000102741
WBGene00010266	0.218684	0.761521	-1.70457	7.24535257761162e-14	-0.163936	0.837963	-0.702602	0.00425482
WBGene00194926	1.20779	0.0412551	1.56812	7.24499688853306e-05	0.168716	0.91758	1.75972	6.02863656762476e-06
WBGene00014012	0.420755	0.235836	1.0159	7.24021730390771e-08	0.224201	0.644766	1.2124	8.20303983265642e-11
WBGene00010086	0.404985	0.517707	2.00136	7.22651616520723e-15	-0.0728678	0.956794	1.64668	2.9255539146856e-10
WBGene00006351	-0.566958	0.559152	-2.10881	7.19447424237702e-08	-0.981044	0.105881	-1.84985	2.9729414447015e-06
WBGene00020765	-0.301684	0.672824	-1.18723	7.18869181082152e-06	-0.419368	0.427865	-1.19393	5.87219468521828e-06
WBGene00004274	0.52091	0.280859	1.34706	7.18464831523984e-08	-0.0288179	0.985359	1.84147	8.36692525306864e-14
WBGene00000976	-0.36948	0.396589	-0.839068	7.18323717800875e-05	-0.200213	0.736198	-0.5257	0.0180499
WBGene00014134	0.0837788	0.94668	1.63528	7.18208440928607e-07	-0.0435503	0.984483	1.08561	0.00161586
WBGene00010667	0.527815	0.184934	1.26986	7.17959693018655e-09	-0.280606	0.608824	0.734629	0.00154224
WBGene00004307	0.139981	0.833316	0.958719	7.17532016537886e-07	-0.0517294	0.957808	0.741749	0.000181891
WBGene00006930	-0.921253	0.150924	-1.50204	7.167474757038e-05	-1.09788	0.0342088	-1.48734	8.10937132476385e-05
WBGene00016396	0.444103	0.537419	1.20174	7.167474757038e-05	0.304171	0.715235	1.33474	7.46772300261941e-06
WBGene00008477	2.68992	0.0729498	6.10252	7.16582539230607e-12	0.701581	0.837963	3.89475	2.87253465580088e-05
WBGene00002067	1.38088	0.512171	3.62554	7.16200779087884e-05	-0.078204	0.988197	2.68916	0.00421829
WBGene00011815	0.091111	0.898048	0.802843	7.16200779087884e-05	0.0902655	0.913633	0.731112	0.000319159
WBGene00012582	-0.59276	0.72168	-2.89445	7.15838542660575e-07	-1.21807	0.217194	-3.92038	1.42372304404367e-11
WBGene00004997	-0.76354	0.672901	-3.65397	7.14314953327496e-07	-2.61823	0.00203012	-2.88928	4.0397666029608e-05
WBGene00019580	-0.52942	0.697889	-2.44952	7.14314953327496e-07	-1.17034	0.122796	-1.71639	0.000628546
WBGene00000235	0.746292	0.0504057	1.21952	7.14314953327496e-07	0.310569	0.598924	1.80097	7.61225835329737e-14
WBGene00020222	-0.354075	0.725894	-1.42416	7.14201161311427e-05	-0.654318	0.3086	-0.642283	0.107901
WBGene00018788	0.0638647	0.949323	1.06876	7.11904694278519e-05	-0.00668215	0.995298	0.661521	0.020198
WBGene00000289	-0.987978	0.298296	-2.43325	7.09462010373046e-07	-0.823634	0.394827	-2.14533	1.47367223339556e-05
WBGene00013359	1.00149	0.0198183	1.4411	7.08939338445463e-07	0.136366	0.910891	1.74912	1.02638435010877e-09
WBGene00018467	0.130528	0.796361	0.78386	7.07612885739925e-07	-0.330416	0.232173	0.892444	1.11443949417126e-08
WBGene00022683	-0.461943	0.689	-1.69194	7.07095731044833e-05	-0.356923	0.778127	-1.96255	2.75217999380494e-06
WBGene00020190	0.335257	0.487265	1.3933	7.06932969160774e-12	0.128199	0.870567	1.42993	2.4038236089957e-12
WBGene00013109	0.322248	0.534444	0.869475	7.06844625563733e-05	0.543102	0.0986244	0.785711	0.000349107
WBGene00014140	0.404812	0.613435	1.87034	7.06757704406821e-10	0.317144	0.713843	1.27302	5.11465015723807e-05
WBGene00003474	-0.321817	0.836269	-2.91107	7.06520715297895e-11	-0.67909	0.483489	-2.68443	2.41505506639607e-09
WBGene00010730	0.207453	0.76596	1.11813	7.05977840154225e-07	0.255957	0.663685	0.970165	2.13756080568878e-05
WBGene00011676	0.18551	0.815404	-1.42959	7.05949493634091e-09	0.0172533	0.989558	0.0677762	0.869747
WBGene00021959	0.208222	0.586238	0.613971	7.0495322259925e-05	0.155801	0.710935	0.59907	9.96484195075497e-05
WBGene00006493	-0.510744	0.55908	-1.44127	7.0495322259925e-05	-0.291761	0.794648	-1.51787	2.39946875890445e-05
WBGene00019673	-0.50376	0.337516	-1.0633	7.0495322259925e-05	-0.715322	0.061918	-0.582848	0.0432178
WBGene00009358	-0.0613549	0.94668	-1.12952	7.04594470132139e-06	1.00241	0.000496208	-1.37183	2.79622877576674e-08
WBGene00270320	1.5136	0.199287	2.89602	7.04594470132139e-06	-0.391904	0.884952	1.11538	0.144541
WBGene00015609	0.487552	0.547454	-1.94207	7.04499297780941e-09	0.188415	0.881814	0.6421	0.0882159
WBGene00005660	3.74525	0.162156	6.08614	7.04402738163799e-05	1.84716	0.670419	4.25811	0.00817926
WBGene00011803	-0.814192	0.780239	-6.32399	7.04232730672527e-12	-1.0556	0.666979	-5.25632	1.66758421711094e-08
WBGene00008255	1.20109	0.250241	2.96181	7.0395944543735e-08	1.38182	0.106316	2.6801	1.35167330305397e-06
WBGene00017969	-0.597278	0.654567	-4.54527	7.038669814419e-21	-0.65172	0.569712	-3.42332	2.25574830939658e-12
WBGene00009987	0.490998	0.0422684	0.951332	7.02334759115365e-10	0.10426	0.855407	0.804478	2.66266586296012e-07
WBGene00016203	0.156024	0.693969	0.844284	7.02334759115365e-10	-0.182361	0.582388	1.03815	2.22422279402942e-14
WBGene00019183	-0.861201	0.498296	-2.35085	6.97428455264848e-05	-0.57337	0.699624	-2.95657	5.58491383058369e-07
WBGene00014025	0.305101	0.227626	0.951538	6.96814451687542e-13	0.043177	0.945749	0.886334	3.4457238930566e-11
WBGene00019846	-0.439741	0.789287	-4.65294	6.95414808875495e-18	-0.542092	0.704883	-3.98282	5.55241063199523e-14
WBGene00015045	-0.11076	0.966832	-3.87251	6.93918819356608e-05	-0.258075	0.929796	-1.94173	0.0110099
WBGene00004172	0.522675	0.373251	1.1486	6.9304013290784e-05	0.02208	0.989551	1.00671	0.000548961
WBGene00007928	1.17449	0.126409	3.00956	6.91119417432912e-12	0.927661	0.238315	2.05388	5.99649193506142e-06
WBGene00000781	-0.854847	0.659354	-5.45999	6.89944101752388e-15	-1.37741	0.293796	-3.27299	6.56430347600919e-06
WBGene00001371	0.439696	0.317776	1.26819	6.89909443656878e-09	0.201909	0.760992	1.06015	1.91164772166316e-06
WBGene00006503	0.30819	0.381965	1.0704	6.8933530210459e-11	-0.0217936	0.984506	0.881764	1.23034552641551e-07
WBGene00015455	1.02814	0.193067	2.44468	6.88325821573225e-09	0.399814	0.765255	2.56146	1.13391684815606e-09
WBGene00002174	0.193987	0.884786	2.01171	6.88243787746813e-08	-0.131975	0.935858	1.65774	1.23991336749675e-05
WBGene00008829	-0.868353	0.414537	-2.75661	6.85163358286271e-08	-1.26254	0.0965183	-2.99917	3.81463326711302e-09
WBGene00000229	-0.552429	0.304719	-1.25229	6.83615542283112e-06	-0.697889	0.0981113	-1.10638	8.2918717484563e-05
WBGene00001814	-0.526476	0.397378	-1.20097	6.8166137469225e-05	-0.610621	0.229148	-0.720894	0.0241229
WBGene00013697	0.105831	0.858413	0.89648	6.79711037614055e-08	-0.0548185	0.94375	0.63587	0.000209103
WBGene00019320	0.128093	0.922539	1.43671	6.79479208138608e-05	-0.274136	0.816454	1.08375	0.00343937
WBGene00010913	0.275576	0.63926	0.884307	6.78668578215115e-05	0.160277	0.829953	0.840662	0.000145987
WBGene00001466	0.862087	0.355774	1.84345	6.78128559894867e-05	0.875133	0.291777	1.41881	0.00277006
WBGene00020580	1.1308	0.156017	2.43011	6.77818758939689e-08	0.696159	0.478605	2.64943	3.11998633460234e-09
WBGene00012766	0.367415	0.396543	0.827279	6.77461005044404e-05	-0.0069015	0.994655	1.00631	6.4426926552802e-07
WBGene00007097	2.25325	0.0118676	4.96942	6.75373078584904e-17	-0.160029	0.958457	4.00294	3.53648020379337e-11
WBGene00019403	0.469014	0.561922	1.62396	6.74567633240046e-07	-0.28123	0.783733	2.18027	1.03362045683649e-11
WBGene00000535	0.645438	0.0632879	1.32709	6.73861927559491e-10	-0.71199	0.0142382	0.806274	0.00033658
WBGene00219590	-0.633139	0.741501	-2.81464	6.73650000311645e-05	-1.48468	0.160339	-1.52853	0.0308596
WBGene00012538	-0.260995	0.707007	-1.39596	6.73542897432428e-09	-0.356054	0.498393	-0.614579	0.0191764
WBGene00011713	0.814146	0.209487	1.76629	6.70527641412133e-07	0.0127701	0.994644	2.33348	2.44141025628773e-11
WBGene00011528	0.304346	0.553335	0.845057	6.70116319669582e-05	0.260718	0.605226	0.631025	0.00375861
WBGene00022400	0.614908	0.242102	1.26945	6.70071615897872e-06	0.477139	0.391721	1.48507	7.76677499064365e-08
WBGene00011344	0.0963517	0.816788	0.827612	6.69998644088951e-12	-0.0850915	0.845471	0.479084	0.000150836
WBGene00007772	0.421322	0.684471	2.11767	6.69919245590004e-09	0.27583	0.822696	1.85709	5.16700894290706e-07
WBGene00009642	-0.130817	0.93303	-1.68157	6.69256681591983e-05	-0.221748	0.887446	0.159214	0.813205
WBGene00019858	0.990008	0.322527	2.26869	6.69062811841673e-06	-0.205892	0.92559	3.34979	6.55308549627303e-12
WBGene00019170	0.0297428	0.970921	0.844435	6.69027695991977e-05	-0.0488904	0.963959	0.519426	0.0204316
WBGene00000203	0.433006	0.0843273	1.19998	6.68870817805017e-16	-0.00682069	0.993465	1.04725	3.20070340054813e-12
WBGene00008606	0.418142	0.70658	1.74854	6.68650803040844e-06	0.124234	0.944981	1.54239	8.38365412560595e-05
WBGene00013557	-0.832731	0.108972	-1.54462	6.68231140415786e-07	-0.998973	0.0161038	-1.38262	1.03819326286766e-05
WBGene00019657	-0.649314	0.164443	-1.09274	6.68195753383622e-05	-0.477168	0.344627	-1.01485	0.000215824
WBGene00000221	-0.386304	0.29121	-1.15303	6.66925329164343e-10	-0.371739	0.269631	-1.00767	9.12294533467533e-08
WBGene00001703	-0.251639	0.832981	-1.43877	6.6689774387395e-05	-0.903815	0.0876551	-1.74254	8.36759189765407e-07
WBGene00007254	-0.18002	0.875694	-1.33025	6.65959020506999e-05	-0.42345	0.576804	-0.386356	0.349611
WBGene00019584	1.22383	0.187539	2.08459	6.64858841923711e-05	0.0974744	0.975685	2.73923	5.2393782809206e-08
WBGene00000212	-0.714587	0.630222	-2.30079	6.64223620123094e-05	-0.594643	0.696909	-1.9955	0.000600201
WBGene00001243	-0.272144	0.867518	-2.27918	6.640817550125e-07	-0.458367	0.723203	-1.57158	0.000939124
WBGene00004468	0.30986	0.386212	1.03143	6.63590532954323e-10	-0.0021751	0.998319	0.930614	3.38424457169371e-08
WBGene00013197	0.401742	0.414537	1.38524	6.63590532954323e-10	0.0428277	0.973384	1.75176	4.35143868944596e-15
WBGene00020849	0.442398	0.498296	1.5599	6.63456684717325e-09	0.470739	0.397216	0.439816	0.185424
WBGene00001577	1.56329	0.0247084	3.90536	6.6315441380457e-18	-0.0372894	0.989551	3.49798	2.48010423190443e-14
WBGene00002133	0.26558	0.634198	0.854287	6.6234891302091e-05	0.314305	0.487554	0.698036	0.00134307
WBGene00010197	-0.350512	0.740826	-1.44413	6.6234891302091e-05	-0.364063	0.710121	-1.52392	2.13919454558231e-05
WBGene00007574	0.575186	0.241451	1.49829	6.61851920330961e-09	-0.121398	0.912163	1.47142	1.39928395037143e-08
WBGene00003409	-0.38698	0.499458	-1.01023	6.6109926057916e-05	-0.048367	0.972497	-0.556832	0.0404753
WBGene00015141	-0.461281	0.763029	-2.84824	6.60411273436629e-09	-1.12263	0.166046	-2.80752	1.21768940244873e-08
WBGene00021879	0.168861	0.730998	-0.764264	6.59745837607643e-06	-0.0277858	0.977552	0.0224349	0.942798
WBGene00271642	0.321454	0.488054	0.913544	6.59051337349129e-06	0.122461	0.870751	1.21518	8.25672350224298e-10
WBGene00017093	-0.00103995	0.998568	-1.39223	6.57824753509118e-06	0.340021	0.661808	0.276031	0.492858
WBGene00019100	1.05005	0.0581643	2.75078	6.56891253153737e-16	-0.0590752	0.97742	2.84848	1.10983301857576e-16
WBGene00015529	0.698646	0.351915	1.47069	6.56421176613557e-05	0.675399	0.324699	2.05998	4.79771580713028e-09
WBGene00018413	0.289607	0.609459	0.988961	6.56281720909172e-06	0.506988	0.149549	0.804676	0.000311482
WBGene00045052	0.660087	0.286024	2.14145	6.5594282227225e-12	0.612207	0.296894	1.77416	2.1508328804528e-08
WBGene00000213	-0.754633	0.818068	-4.8989	6.54973503464095e-07	-1.20974	0.610798	-3.82802	0.000136578
WBGene00001248	-0.703684	0.183768	-1.72588	6.54922176164386e-09	-0.263365	0.767759	-1.11001	0.000290633
WBGene00003970	0.0240516	0.975948	0.824709	6.53986021634093e-05	0.0499634	0.960467	0.896182	1.10891356509122e-05
WBGene00016281	2.04588	0.12683	3.91223	6.50340450316859e-07	-0.537992	0.852394	3.28652	3.90459638976781e-05
WBGene00044672	0.393071	0.666461	1.35447	6.50209448344018e-05	0.304481	0.759878	1.41403	2.53215635077084e-05
WBGene00018594	0.487393	0.397378	1.11137	6.50209448344018e-05	0.301955	0.675226	1.46195	6.30908323408708e-08
WBGene00010348	1.80312	0.0284048	2.245	6.49884157548215e-05	0.0123983	0.99594	2.91786	9.50249972239314e-08
WBGene00045400	0.777031	0.393308	2.88178	6.46462571489088e-12	0.128711	0.950807	2.25702	1.3112247007649e-07
WBGene00011280	0.53574	0.0717254	0.981861	6.46289156880675e-08	0.256389	0.544346	0.900145	7.94204789544734e-07
WBGene00012017	0.276451	0.865821	2.03611	6.46114901198964e-06	-0.444948	0.749971	0.81646	0.117576
WBGene00016741	0.120394	0.788577	0.701258	6.45619687788585e-07	0.0737544	0.894725	0.699003	6.52552689721119e-07
WBGene00007849	0.21787	0.744644	1.09512	6.45372280997044e-07	0.106751	0.907294	0.704484	0.00219957
WBGene00004509	0.730092	0.406874	2.0436	6.45372280997044e-07	0.37155	0.762509	2.65631	4.70551599364346e-11
WBGene00020457	0.237024	0.725894	1.39876	6.4355932925913e-10	0.0259111	0.985359	0.932759	7.27334346990219e-05
WBGene00006508	-0.278015	0.609459	-0.865359	6.42092084779435e-05	-0.056767	0.957652	-1.16243	3.28331725204182e-08
WBGene00013997	-0.401991	0.263531	-0.950175	6.41117605737797e-07	-0.13138	0.84143	-0.728541	0.000179852
WBGene00021118	4.59405	0.0111062	5.05903	6.40949545506096e-05	1.12115	0.777514	4.65795	0.000248365
WBGene00008283	0.177971	0.813379	0.902648	6.39419788842113e-05	0.217013	0.738431	0.746747	0.00110051
WBGene00015050	0.341013	0.631402	-1.58124	6.39288693172414e-09	0.733026	0.0622774	-0.998881	0.000353571
WBGene00003762	-0.391478	0.640734	-1.44874	6.39088969861246e-06	-1.4411	7.4726362076948e-05	-1.42813	8.0127700111882e-06
WBGene00008596	-0.687913	0.561838	-3.00029	6.38611641722737e-10	-0.832939	0.373827	-1.1674	0.0259924
WBGene00194986	0.554332	0.415512	2.01079	6.38419223928716e-11	0.382343	0.625369	1.62528	2.15824504738057e-07
WBGene00009927	0.670736	0.322532	1.67772	6.38201502441835e-07	0.37031	0.688495	1.99594	1.73312642932019e-09
WBGene00002090	1.47035	0.0208765	4.68778	6.3788417871079e-30	-0.0164392	0.994122	3.6949	1.24857677067204e-18
WBGene00016997	0.656778	0.323734	1.92128	6.37397274720447e-09	0.230259	0.844832	2.03954	7.08900021317829e-10
WBGene00012462	0.746588	0.0770157	1.49875	6.37397274720447e-09	0.470358	0.341221	1.87633	2.42706985917e-13
WBGene00000520	0.622659	0.214498	1.1121	6.35813152821083e-05	0.490172	0.345551	1.00512	0.000319393
WBGene00020517	-0.263859	0.779522	-1.73415	6.35028530813191e-09	-0.46541	0.459334	-1.45182	1.69215722341616e-06
WBGene00000072	-0.433692	0.588526	-1.30864	6.33537437200553e-05	-0.57405	0.337493	-0.438811	0.259632
WBGene00007404	-0.489948	0.360426	-2.31168	6.32502306152449e-19	-0.214168	0.794773	-2.1028	7.63154429766023e-16
WBGene00007424	0.564073	0.256785	1.19733	6.31771957635009e-06	0.0620986	0.963979	1.08922	4.44349407907394e-05
WBGene00010238	-0.301967	0.827119	-2.035	6.31210493886143e-07	-0.929958	0.158927	-0.493172	0.337562
WBGene00005131	1.35675	0.513449	4.6483	6.30191854639464e-08	1.26559	0.511221	3.27773	0.000229651
WBGene00003830	0.213079	0.612051	0.868262	6.27114154286347e-08	-0.11911	0.828536	0.968456	1.1507116601002e-09
WBGene00009672	0.725793	0.108972	1.10435	6.23318715200112e-05	0.303263	0.671366	1.41821	1.20119860970395e-07
WBGene00044296	0.0182241	0.987621	-1.84501	6.23186256555096e-09	0.071009	0.964762	-1.01029	0.00199636
WBGene00018615	-0.0913499	0.917327	1.06168	6.22966992785904e-06	-0.235545	0.73871	0.148865	0.672076
WBGene00008228	0.734689	0.262	1.85443	6.22705236644533e-08	0.549966	0.437423	1.46613	2.79346281678608e-05
WBGene00010062	0.218053	0.928117	-3.63712	6.22705236644533e-08	1.20724	0.312817	-0.974548	0.214888
WBGene00012091	0.603031	0.878749	4.04739	6.21638045951436e-05	-2.61127	0.430974	3.44012	0.000818177
WBGene00013575	-0.382512	0.482438	-2.05173	6.2159964384492e-19	-0.624895	0.0792825	-1.48103	2.79944825088086e-10
WBGene00017504	1.32977	0.0779488	2.67503	6.19245130745434e-09	0.421495	0.762862	2.51664	5.59920334798146e-08
WBGene00022245	-0.891291	0.44254	-2.15488	6.17784263129698e-05	-0.954479	0.333529	-2.55109	1.34675607874359e-06
WBGene00004003	-0.719436	0.419281	-3.1414	6.15881633531476e-15	-1.09173	0.077176	-0.957471	0.0343951
WBGene00044457	0.906965	0.0843273	3.27943	6.14578721264734e-26	0.472362	0.501628	2.62475	1.03996238737706e-16
WBGene00019427	0.182434	0.785242	1.35197	6.14075239871037e-11	0.0990426	0.910891	1.18528	1.47760636390249e-08
WBGene00009061	1.69741	0.048904	3.70189	6.13437372182328e-12	-0.0674943	0.985188	3.34057	8.32807313968649e-10
WBGene00009433	1.07437	0.176942	3.28759	6.13370127861387e-14	0.378584	0.788004	2.75864	5.6086661958242e-10
WBGene00009982	-0.0971288	0.956159	-2.17735	6.12901101935061e-06	-0.269109	0.87915	-0.976922	0.0611229
WBGene00020972	0.322137	0.676596	1.94475	6.12633241633432e-13	-0.290919	0.707822	1.61377	4.11609617752672e-09
WBGene00006381	0.415297	0.0230483	0.702375	6.12621810889535e-09	-0.0123478	0.986804	0.685584	1.43617109665714e-08
WBGene00001053	-0.569233	0.323334	-1.61328	6.12294392122633e-08	0.0081448	0.995052	-1.28656	1.52159572034844e-05
WBGene00002037	-0.309849	0.547063	-0.868525	6.11508425163034e-05	-0.454019	0.20181	-0.0622316	0.864496
WBGene00194985	0.536699	0.180624	0.920898	6.10120352243551e-05	0.374532	0.408971	-0.0335244	0.936884
WBGene00010475	0.596422	0.285907	1.18499	6.10120352243551e-05	0.297119	0.713843	1.80918	2.00978802276609e-10
WBGene00017756	-0.409583	0.587815	-1.23099	6.10120352243551e-05	-0.078849	0.957808	-0.557368	0.103681
WBGene00007947	-0.53103	0.710843	-2.04947	6.10058277104112e-05	-1.20266	0.124813	-2.05659	5.28648156096061e-05
WBGene00021862	0.427608	0.608406	2.00045	6.09826949319276e-11	0.12784	0.926832	1.75789	1.37991742891243e-08
WBGene00004017	3.37995	0.00302161	6.21983	6.09074759500575e-15	0.0760569	0.988171	5.79553	6.43184026460641e-13
WBGene00015308	0.253211	0.566601	1.39082	6.08629946219526e-16	-0.281967	0.446019	1.15547	3.53648020379337e-11
WBGene00012491	-0.550419	0.597573	-1.69224	6.07410463702541e-05	-0.37422	0.757598	-1.96027	2.3315177222347e-06
WBGene00001711	-2.67568	0.0465344	-7.56344	6.06907352523431e-07	-1.68167	0.239004	-6.01242	1.58615563717363e-05
WBGene00021698	0.26629	0.814891	1.54949	6.054742521959e-06	-0.46251	0.552389	1.14318	0.00117634
WBGene00002010	-0.280058	0.619559	-0.889289	6.05076317998818e-05	-0.258284	0.633627	-0.189862	0.520901
WBGene00044772	0.406718	0.791998	2.61368	6.03152211997741e-08	0.643039	0.571209	2.18357	8.47560271289319e-06
WBGene00007848	-0.364371	0.804682	-1.86531	6.02783512140608e-05	-1.32512	0.0396633	-1.68564	0.000312073
WBGene00017842	-0.966374	0.225436	-2.29293	6.02456863522357e-07	-1.20177	0.0571106	-1.73199	0.000114337
WBGene00004461	0.0400227	0.938077	0.551082	6.00997197657855e-05	-0.162973	0.624966	0.687315	2.82227559084548e-07
WBGene00007658	0.723144	0.342376	2.47817	6.00100316160339e-12	-0.335863	0.778887	1.86245	4.69025902533923e-07
WBGene00009432	0.41389	0.154832	1.62328	5.9941374861981e-24	0.724854	0.000203764	1.66592	1.36384178652917e-24
WBGene00020784	0.641158	0.230728	2.1681	5.98661184125843e-15	0.130334	0.914186	2.0046	9.57851851533247e-13
WBGene00006639	0.422745	0.658143	2.01055	5.98325260247201e-09	-0.165108	0.911666	1.54526	1.28666353890812e-05
WBGene00000204	0.123261	0.836897	0.996316	5.98325260247201e-09	-0.0701415	0.925528	0.91655	1.08172327076001e-07
WBGene00007707	0.45595	0.395074	1.62139	5.97323471211616e-11	0.316581	0.605226	1.96745	2.03222057692884e-15
WBGene00008726	1.44889	0.150924	3.33819	5.97123851138528e-09	1.81265	0.0217715	2.43029	3.87368145375718e-05
WBGene00004052	1.58334	0.0122601	1.77937	5.96185682970886e-05	0.248255	0.880538	2.11246	1.16549646185506e-06
WBGene00016542	0.734508	0.162407	2.02311	5.95432665328818e-12	-0.000689207	0.999699	2.25175	2.28541223967387e-14
WBGene00011897	-0.387971	0.240419	-0.729309	5.94854231950822e-05	-0.233904	0.565733	-0.360256	0.0681632
WBGene00016644	-0.481682	0.774523	-3.07823	5.94234922757251e-09	-0.955076	0.344627	-2.67137	5.98298230543329e-07
WBGene00020593	-0.804091	0.196865	-1.42769	5.94200014591973e-05	-0.0975099	0.955185	-1.7018	1.07333070625071e-06
WBGene00304201	3.43567	0.00338842	4.8422	5.93954334192567e-09	3.08387	0.00385745	8.3643	1.36384178652917e-24
WBGene00019660	0.835472	0.375247	3.04488	5.93412806153699e-12	0.616028	0.552389	2.41869	7.84936991967543e-08
WBGene00000767	-0.321718	0.631508	-1.17257	5.93360823058588e-06	-0.457968	0.340142	-0.902846	0.000614515
WBGene00020228	1.10614	0.497698	3.05688	5.92762173697012e-06	-1.49537	0.398249	2.33859	0.00079831
WBGene00172457	3.66544	0.0919812	7.03593	5.90998528471985e-08	0.862478	0.87323	5.35238	6.05097628781875e-05
WBGene00007330	-0.786736	0.433887	-2.64895	5.88602580090328e-09	-1.43634	0.0215827	-2.88682	2.17611779623642e-10
WBGene00017841	0.272257	0.776299	2.06218	5.88552629981291e-13	0.468621	0.453135	-0.0968355	0.853343
WBGene00021081	0.780301	0.480632	4.02466	5.87824957107078e-19	0.166392	0.939105	2.71884	5.14174872684609e-09
WBGene00007103	0.234911	0.76596	1.3748	5.87606991128394e-08	-0.138069	0.888067	1.1665	5.86015388503076e-06
WBGene00020920	0.085306	0.917101	0.898151	5.87156425371991e-05	0.0104706	0.993465	0.253899	0.373597
WBGene00022505	-0.519047	0.717055	-2.56565	5.86442310237849e-07	-0.802192	0.432485	-2.22998	1.41500625767265e-05
WBGene00019731	-0.578948	0.15294	-1.17784	5.86117061004653e-07	-0.527567	0.16744	-1.41163	1.37893147033881e-09
WBGene00001993	-0.374028	0.743032	-1.55771	5.85157778487909e-05	-1.08711	0.0454424	-1.31551	0.00081051
WBGene00016502	1.98883	0.108972	4.69213	5.84289874608393e-11	1.72587	0.148575	3.77201	2.46649309390453e-07
WBGene00004506	0.114024	0.848244	0.703534	5.83589505896647e-05	-0.274234	0.435567	0.872999	3.17555416747887e-07
WBGene00018011	0.00329253	0.995934	0.940664	5.81756919559293e-05	-0.0792701	0.937776	0.702266	0.00348027
WBGene00016128	0.528362	0.244178	1.37655	5.81299887642532e-09	0.540633	0.173523	1.18107	8.30862316933622e-07
WBGene00018145	0.285486	0.666334	1.30902	5.80181857554852e-08	-0.611824	0.100524	1.51287	2.71897056325496e-10
WBGene00020245	0.76353	0.354206	1.65226	5.79906200367092e-05	-0.0788152	0.972738	2.07162	2.32085693229482e-07
WBGene00005002	-0.309256	0.899436	-3.1463	5.78741483074877e-06	-1.01307	0.494452	-3.81917	2.1915237835904e-08
WBGene00021495	0.365141	0.396638	1.16167	5.76072596026373e-09	-0.0569465	0.956211	0.890828	1.29782770771132e-05
WBGene00011064	-0.058932	0.950582	-1.44002	5.73261196205362e-09	-0.521129	0.220966	-0.465178	0.101011
WBGene00020577	-0.385349	0.404681	-0.997045	5.71885715093077e-06	-0.112778	0.894126	-0.686294	0.00249792
WBGene00019932	0.517395	0.524913	1.56351	5.70985645498598e-06	0.319942	0.751894	1.8079	1.02457303782513e-07
WBGene00010620	0.460332	0.349757	1.1076	5.70825722153038e-06	-0.011031	0.993465	1.16022	1.72892639599255e-06
WBGene00008922	0.564413	0.153503	1.04544	5.70823663073766e-06	0.137434	0.872956	1.00321	1.38345144779777e-05
WBGene00017478	0.56907	0.51684	2.81425	5.69530912666571e-15	0.0606223	0.978574	2.25203	8.00058983416221e-10
WBGene00045053	0.463925	0.29121	1.572	5.69416802848354e-13	0.338561	0.489912	1.28659	6.52097214767161e-09
WBGene00009239	0.859933	0.0860238	1.73419	5.67852660705822e-09	0.297672	0.746312	1.83495	5.78188745831643e-10
WBGene00022042	0.444553	0.231418	0.820607	5.67829163942012e-05	0.344231	0.375728	1.09479	3.23398877822397e-08
WBGene00018708	-0.929832	0.787099	-5.02912	5.65531321239839e-06	-2.0029	0.327192	-7.05872	1.03021638547211e-10
WBGene00010980	0.537245	0.444719	1.99747	5.64242402229289e-11	0.10229	0.945111	1.63892	1.2725121918907e-07
WBGene00011970	0.319691	0.311069	0.860446	5.64049031055627e-08	0.0887327	0.885946	0.970384	6.4476110035432e-10
WBGene00013266	0.502918	0.0304449	0.707324	5.63313686651795e-06	0.147654	0.746111	0.625217	6.96912408104544e-05
WBGene00015709	-0.190385	0.652413	0.705726	5.63030993808098e-06	-0.511058	0.0135446	0.291991	0.0968784
WBGene00010471	-0.556454	0.719525	-2.46946	5.62909098632188e-06	-1.10544	0.236671	-2.32985	1.94873092808251e-05
WBGene00003640	1.0917	0.0282572	2.32339	5.62752153543344e-13	0.814196	0.116144	2.01143	7.31235176342895e-10
WBGene00014944	2.72019	0.0634003	4.20399	5.61133532895569e-06	0.821164	0.77572	3.09532	0.00119672
WBGene00013149	0.146654	0.885377	1.28332	5.61133532895569e-06	-0.245024	0.787187	0.991457	0.000616597
WBGene00012554	0.954413	0.266248	2.75628	5.61087780213637e-10	0.192863	0.918915	2.46075	4.30839240763305e-08
WBGene00015814	-0.290489	0.848244	-2.0039	5.60925006303319e-06	-0.489786	0.670405	-2.15045	8.978210848632e-07
WBGene00015219	0.346135	0.275456	0.757001	5.6091923246681e-06	0.161308	0.736082	0.878541	8.43824310403769e-08
WBGene00014089	-0.381435	0.812989	-2.3159	5.6091923246681e-06	-0.49186	0.716629	-2.49274	7.77198005510486e-07
WBGene00013755	0.97729	0.165064	1.83314	5.60768368723811e-06	0.176206	0.917351	2.48869	2.39845064127854e-10
WBGene00016958	0.623154	0.414537	1.76803	5.59685712227389e-07	1.38876	0.00123067	1.45687	5.14838630417873e-05
WBGene00012910	1.18012	0.0132926	2.88202	5.58315390571944e-20	0.435461	0.56624	2.18485	9.32727899730092e-12
WBGene00015565	-0.565485	0.546738	-2.08118	5.57894628944166e-08	-0.588563	0.465455	-1.78258	4.37846283818841e-06
WBGene00018386	0.363874	0.609659	1.23189	5.57652835833165e-06	0.375763	0.550319	0.840567	0.00292363
WBGene00003519	-0.790401	0.120328	-1.24555	5.57378328543643e-05	-0.289442	0.739375	-1.28269	2.8358769654368e-05
WBGene00015984	0.513504	0.626456	2.23372	5.56742809394222e-09	-0.258913	0.864954	1.67838	2.1188714392706e-05
WBGene00019493	-0.269582	0.673353	-1.59291	5.55514528268912e-12	-0.0150507	0.991527	-0.589378	0.0192056
WBGene00020868	0.437872	0.378648	1.37047	5.53083416047762e-09	0.35143	0.495008	1.01762	2.49626240585675e-05
WBGene00018724	1.08522	0.242007	2.26905	5.52895946776511e-06	1.18267	0.131033	2.01432	6.46181820106029e-05
WBGene00007358	-1.47625	0.705606	-5.99723	5.49946199074708e-05	-2.89898	0.214902	-4.51218	0.00185062
WBGene00045252	-0.518313	0.652283	-2.34305	5.49122645632086e-08	-0.162997	0.929796	-2.78747	9.20327860788437e-11
WBGene00008101	0.413082	0.464675	1.676	5.48972340736432e-12	-0.299549	0.635434	1.17277	2.82422188250657e-06
WBGene00008446	-0.739988	0.23841	-1.38702	5.48666411898365e-05	-0.43456	0.580902	-1.86592	2.40940525935697e-08
WBGene00012834	-0.400987	0.7136	-1.75848	5.47550875847624e-06	-0.725895	0.300011	-1.58388	4.78179725711362e-05
WBGene00018632	0.342448	0.28733	1.00858	5.46409178395491e-10	0.253873	0.470711	0.677696	5.84128275510448e-05
WBGene00016294	0.0546322	0.94697	-1.38466	5.46059669891779e-09	-0.402547	0.340984	0.0919019	0.794389
WBGene00235133	2.41804	0.00200227	3.86601	5.45754209167949e-12	1.12123	0.284473	3.5801	2.53680934769843e-10
WBGene00018657	-0.781724	0.302709	-2.10171	5.45640174108385e-08	-1.08157	0.0563367	-1.58909	6.07715169956449e-05
WBGene00017908	0.334052	0.684471	1.34848	5.451634787878e-06	0.612736	0.226474	1.55886	9.2839061753723e-08
WBGene00000117	-0.879898	0.28699	-2.76377	5.43707061236912e-11	-1.13326	0.077176	-2.53662	2.39406122716085e-09
WBGene00009246	-0.288482	0.597598	-0.889179	5.42790838235446e-05	-0.174475	0.797605	-0.449158	0.0601862
WBGene00007692	-0.52594	0.646371	-2.14608	5.41806347458178e-07	-0.607412	0.516932	-1.81025	2.94180817413533e-05
WBGene00000181	-0.507393	0.565233	-1.78979	5.41806347458178e-07	-0.583415	0.416714	-1.68944	2.54081057840877e-06
WBGene00008967	1.37651	0.522084	3.87391	5.41789765915444e-06	0.594041	0.865709	1.83352	0.0613475
WBGene00015933	0.0198714	0.980993	1.01298	5.41384866760069e-06	-0.15855	0.831293	-1.01452	5.11562732864874e-06
WBGene00014023	0.200112	0.631508	0.960516	5.40391941599339e-10	-0.0680819	0.91758	0.829863	1.17354630242934e-07
WBGene00004875	-0.958572	0.187676	-3.09426	5.39631961129777e-15	-1.22424	0.0302046	-2.00845	8.40532665628242e-07
WBGene00004382	0.598601	0.167656	1.93655	5.38799178235354e-16	0.404993	0.416714	1.6513	9.17275875029856e-12
WBGene00044073	0.507763	0.301224	1.25841	5.387905123705e-07	0.248319	0.729316	1.27349	3.84528639587169e-07
WBGene00016097	0.257269	0.711217	0.997714	5.37706329713094e-05	-0.205969	0.784051	0.757635	0.0027699
WBGene00011802	0.129889	0.76361	0.574941	5.37439162683525e-05	-0.0928338	0.852856	0.455218	0.00172379
WBGene00010419	-0.642861	0.209487	-1.40535	5.36498040350114e-07	-0.881252	0.0204787	-1.32481	2.60333817999126e-06
WBGene00010977	1.45802	0.110398	4.1302	5.3570941498843e-15	0.338028	0.867085	3.21962	2.16089786195773e-09
WBGene00001244	-0.498989	0.769814	-4.15775	5.3570941498843e-15	-0.983182	0.341068	-3.21444	2.93113552063114e-09
WBGene00010047	0.706227	0.361889	2.86309	5.3570941498843e-15	0.114583	0.949582	2.28385	8.58323643091771e-10
WBGene00001399	-0.478521	0.869523	-3.91973	5.35338419602471e-06	-2.33868	0.0515279	-3.0254	0.0004276
WBGene00021167	-0.367879	0.623279	-1.44213	5.34108791051187e-07	-0.778795	0.0643641	-0.64549	0.0405042
WBGene00000379	0.378379	0.480632	1.07544	5.33399819527133e-06	0.133335	0.881228	1.34903	5.77912212470955e-09
WBGene00015716	0.507668	0.0446619	1.47002	5.32327751221664e-21	0.0447539	0.9578	1.74323	7.59111716416875e-29
WBGene00013806	0.725752	0.233336	1.74542	5.29253750650017e-08	0.192331	0.877999	1.85208	6.52097214767161e-09
WBGene00012950	0.427307	0.302709	0.871274	5.28401290506517e-05	0.10055	0.909243	1.02738	1.07905908541612e-06
WBGene00007514	0.175262	0.654567	0.664477	5.27873324902367e-06	0.00590272	0.993465	0.721761	5.80075083702654e-07
WBGene00009401	0.747583	0.498296	2.12955	5.27873324902367e-06	0.0531263	0.985359	0.753969	0.179128
WBGene00006352	-0.0500464	0.923423	0.703914	5.27780273184183e-07	0.00159377	0.998319	0.44374	0.00251619
WBGene00001503	-0.74059	0.0774741	-1.30517	5.273782773575e-07	-0.793437	0.026836	-1.16788	8.75568086883721e-06
WBGene00018311	0.307549	0.786514	1.46543	5.25378658531578e-05	-0.381846	0.700092	1.85983	1.29475612077297e-07
WBGene00219683	1.34537	0.15189	3.0835	5.25247333306342e-09	-0.0564951	0.986761	2.50243	3.42038112320952e-06
WBGene00020363	0.389304	0.609459	1.20145	5.24884753266483e-05	0.0838119	0.955747	0.894335	0.0034389
WBGene00012407	-0.579822	0.59417	-2.15106	5.24508529666157e-07	-0.715983	0.400544	-1.64241	0.000186282
WBGene00007180	0.21721	0.506086	0.692493	5.24508529666157e-07	-0.135205	0.739836	1.22443	3.93658704735402e-20
WBGene00016190	1.05237	0.0247084	2.55813	5.24114571855891e-17	0.330019	0.703412	2.69033	2.15542486110748e-18
WBGene00235315	1.25951	0.0963767	3.05902	5.23557586709285e-12	0.442913	0.744914	2.50625	2.75266399188616e-08
WBGene00013878	-0.207673	0.723829	-0.841786	5.23523405582436e-05	-0.375255	0.319904	-0.100195	0.750973
WBGene00010147	1.87083	0.183321	3.16622	5.22571483003412e-05	-0.548458	0.877728	2.14506	0.00971273
WBGene00009490	0.243401	0.724942	1.42735	5.21152399426256e-10	0.0748791	0.946544	0.76561	0.00178482
WBGene00001527	-0.487645	0.479335	-1.24523	5.21147615550781e-05	-0.235376	0.809413	-1.37214	6.44653451393968e-06
WBGene00018350	0.495171	0.408714	1.88611	5.20833247038865e-12	-0.30249	0.688495	1.69279	8.92891644858066e-10
WBGene00019807	0.314122	0.359322	0.895588	5.2021445192758e-08	0.150346	0.762755	1.08485	2.35233522814647e-11
WBGene00021922	0.194672	0.774903	0.887366	5.19646926121765e-05	-0.0415702	0.972761	0.88287	5.28436272518196e-05
WBGene00045212	0.228474	0.765611	1.33098	5.1611648582039e-08	0.193748	0.809413	0.903412	0.000366102
WBGene00044212	3.16809	0.000613004	4.03455	5.15723582846765e-09	1.53683	0.185332	3.75882	6.51606184927096e-08
WBGene00021079	0.156954	0.842246	1.13556	5.15441705916141e-07	-1.33016	6.71094245384779e-08	0.928331	5.63564645192837e-05
WBGene00006627	2.58016	0.00708878	5.09671	5.142944720156e-15	1.91446	0.0474489	4.75552	5.04780165609935e-13
WBGene00044607	0.626763	0.17481	1.65508	5.13846618019289e-11	0.969548	0.00254656	1.38876	5.75698128110478e-08
WBGene00045401	1.21877	0.0168833	2.86922	5.13402756344538e-18	-0.0878031	0.960467	2.47959	1.71177975182017e-13
WBGene00016289	0.245102	0.525543	0.666729	5.12547503815193e-05	0.188072	0.652119	0.317311	0.0822391
WBGene00003960	0.424802	0.383433	1.81008	5.10890657013584e-16	0.427329	0.325228	1.59636	1.60244391193323e-12
WBGene00000652	-0.60651	0.609459	-2.49645	5.10390096954567e-08	-0.160743	0.936304	-2.88219	2.4824501914001e-10
WBGene00003588	0.612356	0.113207	1.24278	5.10184497483825e-08	-0.26948	0.645144	0.66217	0.00648857
WBGene00271651	1.63967	0.0745084	3.45744	5.09930345327115e-10	0.250826	0.917511	3.41004	1.03706233762012e-09
WBGene00011978	0.217454	0.855733	1.41196	5.08918644587712e-05	0.43224	0.597005	1.36809	8.64834723853528e-05
WBGene00014019	0.5057	0.104859	1.41466	5.08794669633536e-15	0.135025	0.831131	1.03885	1.89399242967714e-08
WBGene00013119	1.24673	0.0854045	2.56436	5.08753568044946e-09	0.348534	0.809413	2.89446	3.66165749443726e-11
WBGene00004140	-0.0750853	0.944755	1.44953	5.08164165085072e-07	-0.0604228	0.969608	0.870295	0.00422678
WBGene00020472	1.05139	0.52442	2.8343	5.07108748401414e-05	0.124889	0.975776	3.73702	3.63946038403564e-08
WBGene00001817	0.627149	0.253185	1.78009	5.05972730031877e-10	0.28371	0.736917	1.99972	2.65613828169227e-12
WBGene00007347	0.451971	0.259555	1.05572	5.05857220952835e-07	0.459327	0.19537	0.332718	0.187318
WBGene00005655	1.46139	0.0409759	3.42043	5.05721796769717e-14	0.2702	0.879982	3.45929	4.36349212014522e-14
WBGene00008227	0.0646044	0.944504	1.3233	5.05463535131004e-08	0.334204	0.554544	1.0912	9.97821916565734e-06
WBGene00019057	0.395507	0.516349	1.87985	5.05019790980478e-14	0.320388	0.609842	1.20649	3.05660519623245e-06
WBGene00021170	0.188305	0.683852	0.82791	5.04910886181596e-07	-0.051916	0.946544	0.494103	0.00447052
WBGene00001816	-0.346597	0.697875	-1.31036	5.02843023400953e-05	-0.679269	0.200349	-1.68359	9.45375694984061e-08
WBGene00003721	0.0671174	0.905799	0.717752	5.01445998146471e-06	-0.175889	0.674013	0.606591	0.000139012
WBGene00006467	1.3722	0.104859	3.71491	5.01110279255418e-14	0.193792	0.930821	2.64637	1.68366791547242e-07
WBGene00002025	-0.312888	0.609459	-1.73993	5.01110279255418e-14	-0.587394	0.107141	-0.732391	0.00311301
WBGene00009914	2.43028	0.0275041	3.97056	5.00219571383501e-08	3.44685	3.35724534560559e-05	2.56575	0.000756535
WBGene00011213	0.609485	0.298296	1.83131	4.99549384023941e-10	0.371656	0.612118	1.98152	1.71001558542148e-11
WBGene00000172	0.115596	0.871242	-0.948936	4.99106785952781e-06	-0.706191	0.00768428	-0.0484722	0.891774
WBGene00007235	0.281476	0.358033	0.686165	4.99106785952781e-06	0.379254	0.0965183	0.706957	2.23829701571422e-06
WBGene00004981	-0.36695	0.748698	-1.73974	4.99106785952781e-06	-0.698684	0.317814	-1.26788	0.00122378
WBGene00194665	-0.210554	0.910681	-2.77736	4.98887503070994e-07	-0.295289	0.880538	-2.28219	2.70940682251148e-05
WBGene00004320	0.560374	0.111848	1.05105	4.98492176026712e-07	0.447996	0.207706	1.15325	2.72121580429747e-08
WBGene00014666	-0.429699	0.824337	-2.87923	4.98072799987957e-07	-1.06815	0.31159	-2.51062	1.47367223339556e-05
WBGene00003702	0.86245	0.264758	2.03743	4.97633417980897e-07	0.826929	0.244835	2.81266	1.50928408798797e-12
WBGene00016156	0.853949	0.0548672	1.82007	4.9745909714599e-11	0.186117	0.856121	2.06991	7.83107348186779e-14
WBGene00011938	-0.475933	0.786772	-4.58649	4.96324828846104e-17	-1.11251	0.257572	-2.99153	7.35659251619987e-08
WBGene00022412	0.875306	0.480632	3.29459	4.95845152570332e-10	-0.191489	0.935858	2.50375	3.95338740985224e-06
WBGene00010094	-0.092196	0.902797	-0.890083	4.95759206800001e-05	-0.355983	0.397563	-0.448564	0.0576025
WBGene00019117	-0.373466	0.657849	-1.31832	4.94688333896285e-05	-0.0590853	0.973294	-0.774118	0.0226146
WBGene00008951	0.7593	0.345272	2.28891	4.94549887540093e-09	0.0653539	0.978363	1.67224	3.27482293370589e-05
WBGene00012822	1.86618	0.0581643	3.78237	4.93053084564776e-10	-0.336643	0.896622	3.6015	4.01136801067157e-09
WBGene00006713	0.306165	0.247214	0.857234	4.93053084564776e-10	-0.0345863	0.96106	0.734774	1.37627321460119e-07
WBGene00007976	-0.00506985	0.992694	0.932412	4.92950753576481e-10	-0.166518	0.688495	0.821865	5.66055385879577e-08
WBGene00011276	-0.424234	0.513449	-1.27091	4.92363681604459e-06	-0.0508476	0.974315	-0.882082	0.00215902
WBGene00000118	-0.656418	0.576932	-2.36352	4.90791735598949e-07	-0.498651	0.696409	-2.4881	1.05705060986202e-07
WBGene00006798	0.467648	0.422677	1.35289	4.90791735598949e-07	0.333242	0.610798	1.31836	1.0101673331988e-06
WBGene00086546	-0.204786	0.581411	-0.619958	4.89879357717418e-05	-0.0647009	0.917017	-0.563918	0.000207918
WBGene00009971	1.81794	0.000654548	2.19889	4.87763132966296e-08	-0.0200996	0.993277	1.71056	3.31240435019898e-05
WBGene00010221	-0.493021	0.0733312	-1.05305	4.86632106299505e-10	-0.119295	0.839472	-0.532855	0.00293038
WBGene00020166	-0.433091	0.684471	-1.7658	4.85871905972653e-06	-0.890803	0.147138	-1.91305	5.89147501809221e-07
WBGene00000797	0.81667	0.154832	2.20973	4.8521350863527e-12	0.0529641	0.979112	2.06789	1.4474271504265e-10
WBGene00022880	0.277874	0.713904	1.22011	4.84478330411062e-06	-0.154543	0.878758	1.35484	2.7992557620937e-07
WBGene00021852	-0.502184	0.687811	-2.87863	4.84337351322982e-11	-0.423652	0.74636	-2.18702	1.02186116789312e-06
WBGene00003957	-0.687992	0.418062	-3.41415	4.83656922195205e-19	-0.996333	0.0992681	-3.42041	8.61648905641966e-19
WBGene00003778	-0.9074	0.417578	-2.62417	4.83358014180181e-07	-0.547967	0.699624	-2.90134	2.12984329113538e-08
WBGene00010491	0.832855	0.322154	2.12971	4.83358014180181e-07	0.0418921	0.986804	1.43321	0.00111936
WBGene00007368	1.12796	0.0495084	1.86193	4.83305507576693e-07	0.977745	0.0788859	2.35808	9.59328991904035e-11
WBGene00022401	0.331227	0.439227	0.977614	4.83305507576693e-07	0.0986079	0.900076	1.11328	7.21170571874886e-09
WBGene00009295	-0.566473	0.419868	-1.95125	4.83152388020053e-09	0.266715	0.792577	-1.56995	2.35055890441272e-06
WBGene00020721	-0.641793	0.242102	-1.80795	4.8258761343361e-10	-0.343223	0.646865	-1.84465	2.30953594799745e-10
WBGene00002188	0.784017	0.0927589	1.5281	4.82156715607958e-08	0.184123	0.857858	2.19288	1.61894069654327e-15
WBGene00002001	0.389423	0.338851	1.0147	4.82053092305504e-07	0.162733	0.80225	1.12349	1.9136192029875e-08
WBGene00045237	0.415174	0.480632	1.05491	4.81078703059094e-05	-0.140768	0.887446	1.295	2.97976552746089e-07
WBGene00007946	1.07814	0.156885	1.99335	4.80106295349352e-06	-1.16925	0.123675	1.22214	0.00824481
WBGene00007453	0.555891	0.355774	1.35092	4.80106295349352e-06	0.166935	0.881814	1.7818	6.56280466985804e-10
WBGene00017322	-0.549692	0.714063	-2.18377	4.79927131084579e-05	-0.834938	0.437423	-2.47839	2.84118515812546e-06
WBGene00005663	0.396258	0.233336	0.740052	4.79351442512278e-05	0.0934889	0.893176	0.945093	1.00256474919615e-07
WBGene00008033	0.277586	0.832919	1.57137	4.79351442512278e-05	-0.447182	0.653139	3.18419	5.05464996339547e-18
WBGene00006518	-0.383683	0.61105	-1.21557	4.7836348340691e-05	-0.444923	0.470711	-1.22627	3.77614220976679e-05
WBGene00018987	0.305127	0.561838	1.60798	4.78065335589068e-15	0.121423	0.881228	1.31221	3.1027391125322e-10
WBGene00018034	0.138381	0.969222	4.47451	4.7784713096542e-08	-0.0904588	0.986804	2.26694	0.0112905
WBGene00017852	0.2903	0.714063	1.50216	4.75565275749986e-08	0.00742579	0.995129	1.22563	1.20631757251652e-05
WBGene00009396	-0.366082	0.77382	-1.68197	4.74840812048249e-05	-0.331949	0.796475	-2.08556	2.49843347910507e-07
WBGene00023252	1.1118	0.302709	2.5179	4.74692503075263e-06	0.154679	0.956794	2.80356	2.40588019550653e-07
WBGene00019900	-0.408178	0.518381	-1.11148	4.7375671684433e-05	-0.600344	0.172111	-0.982891	0.000358953
WBGene00000543	0.221771	0.739506	0.918054	4.7375671684433e-05	0.0670796	0.950239	1.21263	2.94888075591044e-08
WBGene00015169	1.03839	0.0104942	1.7734	4.73409385482996e-11	0.378927	0.560281	0.886299	0.00229392
WBGene00011058	0.496253	0.212232	1.39355	4.73409385482996e-11	-0.139535	0.860255	1.74461	1.54118223062506e-16
WBGene00019998	0.462512	0.564451	1.75688	4.72977774105071e-08	0.0181676	0.991702	1.26771	0.000132004
WBGene00010721	-0.0946136	0.915253	-1.04209	4.72942560688061e-05	-0.378043	0.463474	-0.777361	0.0027124
WBGene00013244	0.869655	0.38702	1.97361	4.72522807175136e-05	-0.141339	0.953528	2.81063	1.96641111307229e-09
WBGene00017865	0.795659	0.115484	1.24181	4.71965002452809e-05	-0.00114574	0.999664	1.25264	3.61591009532492e-05
WBGene00010433	0.176063	0.569665	0.513589	4.71598670740696e-05	-0.227375	0.335499	0.605625	8.82832699466877e-07
WBGene00006649	1.25579	0.103989	3.53157	4.71222134261605e-15	1.13537	0.116293	2.98352	6.73401315210786e-11
WBGene00010747	0.981544	0.132843	2.57755	4.70139611887337e-12	-0.605152	0.447875	1.92276	4.69432459395629e-07
WBGene00008745	0.275859	0.489843	0.997162	4.69289423709332e-09	0.0908772	0.892517	0.966101	1.6240213305846e-08
WBGene00017244	-0.477232	0.558186	-1.37347	4.69035904162462e-05	-0.81745	0.109712	-1.1452	0.000824889
WBGene00015577	-0.301734	0.70744	-1.30334	4.67525408898504e-06	-0.719591	0.0929858	-0.772324	0.0100187
WBGene00022492	0.339378	0.13802	0.669969	4.66896843908343e-07	0.0976534	0.828536	0.652528	9.12843030873533e-07
WBGene00001581	-0.500154	0.574544	-2.41234	4.66770367465995e-12	-0.50122	0.526007	-0.185358	0.736876
WBGene00016719	0.420323	0.515523	1.37236	4.66127380990294e-07	-0.0857051	0.947263	1.5299	1.44443013149625e-08
WBGene00004978	-0.349365	0.378648	-0.965452	4.66127380990294e-07	-0.486239	0.0937804	-0.515145	0.0113102
WBGene00017885	0.392548	0.712138	1.8777	4.66127380990294e-07	-0.126268	0.939105	1.74534	3.24710960209819e-06
WBGene00021800	-0.340608	0.687492	-1.25808	4.64937406396467e-05	-0.647229	0.205153	-1.3434	1.11990459032253e-05
WBGene00010736	0.495715	0.124478	1.22564	4.64681630139708e-11	0.128555	0.848707	1.68509	1.04643503755353e-19
WBGene00013101	-0.581805	0.815523	-6.30492	4.64681630139708e-11	1.00508	0.553935	-4.7099	5.18838832481806e-09
WBGene00019619	-0.858469	0.571668	-3.52907	4.64496054972511e-09	-0.403473	0.852979	-3.73436	5.73555830205819e-10
WBGene00195165	2.36121	0.2431	4.4767	4.64474919782246e-05	-2.27757	0.310611	5.02338	3.52743336441845e-06
WBGene00010827	0.11315	0.8388	0.667673	4.64474919782246e-05	0.328798	0.24086	0.216146	0.27755
WBGene00009919	0.648792	0.117455	1.1339	4.6319997266777e-06	0.238867	0.736917	1.01357	4.91730902687785e-05
WBGene00011502	0.11243	0.856377	0.730594	4.63018569285237e-05	0.0462158	0.958554	0.790858	7.62666472199323e-06
WBGene00044719	-0.967484	0.779522	-6.99981	4.63015505365204e-05	-0.549038	0.901264	-4.46252	0.00140176
WBGene00016943	-0.741892	0.515523	-4.71634	4.62955281492498e-24	-1.60921	0.0115291	-3.28391	4.81004877543291e-12
WBGene00021910	0.339247	0.619753	1.68871	4.62939934807782e-11	0.140568	0.888911	1.11243	2.85716715830444e-05
WBGene00017166	-0.627069	0.389524	-1.44162	4.62883538067061e-05	-0.470792	0.552792	-1.58943	5.47552144855634e-06
WBGene00043302	-0.247902	0.884819	-2.20393	4.60857142401028e-05	-0.994672	0.247381	-0.674226	0.255451
WBGene00010522	0.015091	0.991253	1.80115	4.60402048407179e-07	0.127728	0.935111	0.932043	0.0154181
WBGene00015658	0.256299	0.608406	0.889182	4.58933713178051e-06	0.0129712	0.991002	1.19357	2.87607161691294e-10
WBGene00014095	-0.645673	0.215514	-1.18431	4.58805947079674e-05	-0.621536	0.190505	-1.19211	3.78709811458743e-05
WBGene00016697	-1.09758	0.578483	-3.48564	4.58086025041209e-05	-2.34526	0.0389846	-4.03488	2.4707019770785e-06
WBGene00019682	-0.618233	0.70744	-2.39679	4.58086025041209e-05	-0.215478	0.931914	-2.21476	0.000176927
WBGene00007297	0.669249	0.12732	2.45959	4.57663697598554e-23	0.0460512	0.975775	1.59075	4.38195381033406e-10
WBGene00001774	-0.364892	0.779522	-2.57123	4.5759273218704e-10	-0.611701	0.498242	-1.88081	8.28321814182757e-06
WBGene00018729	2.14513	0.0633253	3.35923	4.57573465697186e-06	0.452927	0.866747	3.57901	8.65692165965007e-07
WBGene00077593	1.86189	0.00428642	2.53868	4.57461643338565e-08	0.398679	0.78411	3.51545	1.66319874002784e-14
WBGene00019006	0.328608	0.655337	1.64968	4.56986179760962e-10	0.601515	0.179534	1.48102	2.97363691938165e-08
WBGene00015391	-0.511029	0.299585	-1.05349	4.56639447825616e-05	-0.617758	0.117116	-1.03214	6.29675788620265e-05
WBGene00010660	1.23381	0.0112799	3.03588	4.55411351981029e-21	0.475062	0.519809	3.08381	2.11825247140222e-21
WBGene00016577	-0.137368	0.931192	-2.06002	4.549980686387e-06	0.0558409	0.983708	-0.358561	0.533018
WBGene00015579	0.624532	0.115302	1.3446	4.54885651494206e-09	0.607376	0.0878096	1.29677	1.71913719787205e-08
WBGene00019495	0.0755628	0.960746	-4.08585	4.54794895269481e-23	0.238509	0.873231	-3.42098	3.09081540119983e-17
WBGene00008476	0.410823	0.608406	1.28605	4.53803428016462e-05	-0.164447	0.891102	1.28	4.6585460253808e-05
WBGene00010317	-0.31222	0.725894	-2.08089	4.53344855994936e-12	-0.415762	0.553935	-1.76245	7.23327275072426e-09
WBGene00023483	2.91105	0.00364921	4.8655	4.53344855994936e-12	0.564251	0.817653	5.03933	9.74431421665658e-13
WBGene00008091	0.226396	0.785388	1.32084	4.52442366579552e-07	-0.241401	0.75953	1.52387	3.996756785242e-09
WBGene00009855	-0.752152	0.755451	-4.99092	4.52145113849929e-05	-0.148304	0.973001	-4.74625	1.56009073243086e-05
WBGene00006933	-0.0521201	0.934642	0.687934	4.52145113849929e-05	-0.111109	0.85154	0.319691	0.0884879
WBGene00002081	0.0611052	0.919027	1.29682	4.50911170893766e-16	-0.22202	0.559595	0.576732	0.00071507
WBGene00009428	1.2064	0.110375	2.07948	4.50531312494676e-06	0.120308	0.957808	2.30558	2.70776444054242e-07
WBGene00012033	-0.213156	0.379395	-0.48516	4.49873175467098e-05	-0.144142	0.60971	-0.421469	0.000429994
WBGene00014941	0.0439365	0.97606	-1.58332	4.49442147171319e-05	-0.255431	0.845542	-1.07764	0.00683926
WBGene00004749	0.119528	0.870419	0.95281	4.48988389153639e-06	0.0883338	0.9184	1.01714	7.83628612172458e-07
WBGene00012947	0.0855865	0.967454	2.40669	4.4888277943258e-06	-2.39325	9.63675927441238e-05	2.4179	3.86129562280008e-06
WBGene00015965	-0.260635	0.842222	-2.19949	4.48795639983177e-09	-0.544784	0.508004	-1.53303	6.8894444613026e-05
WBGene00022641	-0.672028	0.65434	-3.45857	4.47646289937951e-08	-1.41072	0.10267	-3.19574	1.38225882291084e-07
WBGene00020246	0.156864	0.787099	0.767143	4.46452347824009e-05	-0.00829112	0.993465	0.86179	3.23461797389537e-06
WBGene00016174	-0.373567	0.385646	-1.12272	4.45674696002042e-08	-0.488172	0.134438	-1.30519	1.47974463007304e-10
WBGene00023021	0.545152	0.467001	1.79257	4.45373128328649e-08	0.376107	0.664299	1.4669	1.0943563734266e-05
WBGene00219299	1.03491	0.46496	2.51703	4.45180873268232e-05	0.00997931	0.997824	1.19901	0.0874745
WBGene00012919	0.459892	0.66731	1.76814	4.44505955195097e-06	0.941552	0.118798	1.2611	0.00159924
WBGene00019022	-0.351242	0.778728	-1.85297	4.44183116555386e-06	-0.855962	0.201128	-2.00987	5.04464612184804e-07
WBGene00012366	0.128045	0.864329	0.875278	4.43675188919491e-05	0.0704296	0.940561	0.782308	0.000287988
WBGene00006603	-0.727641	0.137568	-1.32524	4.43437348837781e-06	-0.276708	0.737796	-1.28049	9.39782698567808e-06
WBGene00009418	-0.932257	0.63269	-3.57641	4.43028856606638e-05	-0.366047	0.902005	-4.29378	2.44423931221009e-06
WBGene00004930	-0.326711	0.819803	-1.98253	4.42050048184514e-06	-0.616536	0.51003	-1.8578	1.8211809604715e-05
WBGene00006711	0.224234	0.683852	0.815216	4.40156709474595e-05	-0.0117782	0.991702	0.865949	1.12387554810276e-05
WBGene00021732	0.468332	0.654567	1.60731	4.39728980859277e-05	0.368853	0.745624	1.52784	0.000104782
WBGene00000008	-0.339537	0.862873	-4.47701	4.39078004826293e-07	-0.0746437	0.983671	-0.895216	0.177968
WBGene00018612	0.25561	0.588826	0.940264	4.38085215381024e-07	0.142178	0.818544	1.0995	2.22242858912992e-09
WBGene00007459	0.917616	0.131873	1.63145	4.35617332251589e-06	-1.45965	0.00400291	1.52807	1.75137830132667e-05
WBGene00003982	-0.174764	0.881353	-1.52842	4.33617283489459e-06	-0.701044	0.21121	-1.34086	6.66436657817153e-05
WBGene00004927	0.365698	0.274099	1.12437	4.31990538723019e-11	-0.0678392	0.929796	1.18339	4.51017777842204e-12
WBGene00018908	1.49549	0.0399847	2.75091	4.31363321494954e-09	0.435298	0.761438	3.26097	2.46490988753884e-12
WBGene00022823	0.411759	0.557359	1.41949	4.3111416680463e-07	0.306839	0.689521	1.54898	2.61550410542489e-08
WBGene00008366	0.218263	0.701477	0.831406	4.29738172148909e-05	0.464919	0.146898	1.17819	2.02527131870332e-09
WBGene00008974	0.248697	0.564219	0.805027	4.29654738888652e-06	-0.0530557	0.949694	0.672486	0.000153711
WBGene00000256	-0.342598	0.880812	-2.75625	4.29316563647714e-05	1.12843	0.360655	-1.40846	0.0495097
WBGene00015259	2.67553	0.00533376	3.14655	4.28828808731503e-06	0.860721	0.613529	5.65386	8.96683812223991e-18
WBGene00010838	0.451672	0.793379	2.48307	4.28474753167502e-06	0.538562	0.727463	1.57794	0.00544019
WBGene00206513	1.47598	0.462483	3.59888	4.28173257497118e-05	-0.669814	0.852268	2.08772	0.0286274
WBGene00006986	-0.0235192	0.980225	1.39253	4.27100899662449e-09	0.205228	0.78411	0.651392	0.0114404
WBGene00011292	0.682119	0.15189	1.68408	4.26999140726774e-10	0.771895	0.0527893	2.13382	2.05131930681037e-15
WBGene00000236	0.118223	0.864318	0.891246	4.26290488293254e-06	0.0755296	0.929796	0.62628	0.00178883
WBGene00007969	-0.201771	0.815523	-1.75608	4.26134169451837e-12	-0.63447	0.115751	-0.700256	0.0115008
WBGene00001559	0.106324	0.903379	1.50221	4.25905094124625e-10	-0.0558221	0.965263	1.32032	5.72965267829388e-08
WBGene00007129	-0.498288	0.461464	-1.39824	4.25095869414825e-06	-0.683764	0.163096	-1.39782	4.05639115665426e-06
WBGene00022382	1.30447	0.0236354	3.06701	4.24487764723051e-16	0.297832	0.815181	2.88142	4.02810687285778e-14
WBGene00007718	0.0854236	0.796361	0.595154	4.24160769091242e-09	0.00877408	0.98863	0.683895	9.74888429689833e-12
WBGene00000786	-0.456986	0.655337	-2.20354	4.24160769091242e-09	-0.792428	0.224448	-0.931169	0.0240509
WBGene00007000	-0.12495	0.859128	-1.02212	4.23876039045613e-07	-0.196221	0.73405	-0.575571	0.00696086
WBGene00006470	0.942709	0.13802	2.51365	4.22240914546961e-12	0.208523	0.883911	2.72068	7.84263258172267e-14
WBGene00018646	-0.531002	0.58286	-1.64445	4.21535931456285e-05	-0.234203	0.870287	-1.67338	2.48512716469134e-05
WBGene00001777	-0.656478	0.711217	-2.62376	4.20194374373497e-05	-0.221661	0.934496	-2.80327	9.80027588343144e-06
WBGene00020481	0.30276	0.327563	0.953195	4.19133213723854e-10	-0.0840385	0.887861	0.952839	5.03183632244741e-10
WBGene00007980	0.22484	0.659354	0.954418	4.18490262952939e-07	0.0731796	0.929796	1.18098	2.23817243495552e-10
WBGene00009905	5.88041	0.0232283	7.26121	4.16093110330134e-05	5.45978	0.0219703	5.63144	0.00204689
WBGene00007579	0.424274	0.362874	0.935248	4.16093110330134e-05	0.446088	0.267777	0.792074	0.000596182
WBGene00004269	0.333902	0.34225	0.726396	4.15433139224837e-05	-0.00691293	0.993855	0.821026	2.49465709637677e-06
WBGene00016862	0.868464	0.0654152	1.9113	4.14294446122886e-11	0.0636916	0.9675	2.12917	2.20239501885427e-13
WBGene00010453	-0.425405	0.558301	-1.24347	4.13455112822169e-05	0.00101416	0.999664	-0.0581274	0.911282
WBGene00007646	-0.559641	0.119221	-0.892003	4.12385960225815e-05	-0.340247	0.434844	-0.933301	1.51507000378402e-05
WBGene00000083	-0.539874	0.315776	-1.14148	4.12352512267212e-05	0.15882	0.877999	-1.4992	3.23398877822397e-08
WBGene00044661	2.06403	0.0333156	3.71946	4.12111253253369e-09	-0.56507	0.78411	4.35665	4.43593247175229e-12
WBGene00018280	-0.816806	0.585531	-3.05623	4.12004937707237e-07	0.00637853	0.998395	-3.49298	5.98074786971276e-09
WBGene00020516	-0.206066	0.81848	-1.56025	4.11715506358286e-09	-0.998574	0.002662	-0.905084	0.00117148
WBGene00012449	0.925663	0.118641	2.54348	4.1093912944977e-14	0.310607	0.773218	2.00707	5.08858659722513e-09
WBGene00009984	0.438087	0.779522	3.20037	4.10894646942234e-11	0.958565	0.290167	1.23433	0.0220141
WBGene00007414	2.09733	0.012422	4.22901	4.10417900714712e-14	0.855309	0.492074	4.18171	1.31295941007235e-13
WBGene00013298	1.15154	0.833003	6.04073	4.09937071309126e-05	2.05396	0.553935	4.87741	0.00119672
WBGene00022599	0.540166	0.097005	1.07238	4.09634614444723e-08	0.295911	0.483303	1.30059	1.86226884452212e-11
WBGene00016187	0.268453	0.781576	2.36175	4.0935562974951e-16	-2.42087	4.45307104932458e-10	1.57504	1.45182406143356e-07
WBGene00006628	2.58577	0.00200227	4.85526	4.0935562974951e-16	2.65452	0.00021594	4.78145	2.05131930681037e-15
WBGene00077757	-0.91139	0.611069	-3.25842	4.09259362734792e-06	0.634203	0.758955	-4.08826	4.79028181561616e-09
WBGene00045276	-0.819916	0.451415	-2.69195	4.0912826328397e-08	-1.34603	0.0609326	-1.46823	0.00447272
WBGene00014192	2.22824	0.477245	5.43347	4.089255912601e-05	3.38821	0.0930036	3.10268	0.0326648
WBGene00007455	-0.621248	0.784709	-4.19724	4.08354353874725e-09	-1.55653	0.201019	-3.71125	2.70776444054242e-07
WBGene00008945	0.35795	0.70658	1.7873	4.07960683993447e-08	-0.216729	0.856293	1.43348	1.60524135208627e-05
WBGene00045063	1.35663	0.0717254	3.31299	4.0783718826596e-13	0.0532106	0.985359	3.10539	1.71001558542148e-11
WBGene00019644	0.704797	0.542643	2.20315	4.06545998651177e-06	0.727749	0.466245	1.94156	5.85482794326927e-05
WBGene00018715	-0.702571	0.383433	-2.28726	4.06149011093322e-08	-0.216925	0.880538	-1.14204	0.00524884
WBGene00000110	-0.591071	0.417578	-1.57442	4.05813812670593e-06	-0.561962	0.40576	-1.49591	1.25126635724583e-05
WBGene00022653	0.811658	0.233336	2.24541	4.05575703271306e-10	-3.0346	2.82977621450332e-16	2.41239	1.97461332745092e-11
WBGene00015044	-0.668127	0.724898	-3.04895	4.05423253914659e-06	-0.205135	0.946544	-2.40979	0.000351876
WBGene00011760	0.467765	0.359859	1.74935	4.04882489663626e-13	-0.13185	0.892229	1.60978	3.91631741125088e-11
WBGene00000669	-0.282709	0.823482	-1.90843	4.03951295101874e-07	-1.37584	0.00347536	-2.1325	1.18105116564563e-08
WBGene00014148	0.702609	0.137568	1.15506	4.03660285223831e-05	-0.543356	0.274877	1.01862	0.000330839
WBGene00020360	1.01143	0.299585	3.66354	4.03038187208487e-14	-0.907223	0.34393	2.78832	1.75877899838306e-08
WBGene00001155	-0.604378	0.531397	-2.964	4.03038187208487e-14	-1.28021	0.0186109	-2.51825	2.4172152710785e-10
WBGene00008343	0.277649	0.706728	1.28237	4.0277705201948e-07	0.451987	0.360019	1.05867	3.91171621951043e-05
WBGene00044468	1.48288	0.0204907	3.183	4.02567312869338e-14	0.721834	0.403111	3.19113	5.6994999113015e-14
WBGene00019767	0.874239	0.26001	2.65103	4.02562930617458e-11	0.448085	0.684227	2.1394	1.65820711244136e-07
WBGene00015687	0.864255	0.27961	2.82102	4.02073564529862e-12	-0.0809021	0.972738	2.24271	5.97420229530755e-08
WBGene00001018	0.383486	0.177314	0.983685	4.01972667034256e-10	0.168147	0.704653	0.925512	4.96237162696309e-09
WBGene00015217	0.694265	0.323803	2.28918	4.01936603053028e-11	0.0464475	0.984292	2.19875	3.04723414522245e-10
WBGene00009104	-0.416681	0.845929	-2.63455	4.01139654565276e-05	-0.130507	0.968788	-3.08556	1.08251627701987e-06
WBGene00003586	-0.274727	0.722876	-1.47314	3.99304038165693e-08	-0.318493	0.634295	-1.44997	6.35758831236095e-08
WBGene00194717	1.1045	0.153006	3.39678	3.98907924115675e-15	0.167411	0.931914	2.75175	3.76755150305522e-10
WBGene00011090	0.651823	0.253626	1.53339	3.98100013047856e-07	0.201439	0.852979	1.65347	3.80069291304838e-08
WBGene00010706	-0.455053	0.913579	-6.15841	3.9793874913179e-07	-1.81311	0.446972	-4.94183	3.56090949337949e-05
WBGene00009201	-0.696036	0.0412909	-0.936094	3.97805829585475e-05	-0.170938	0.814687	-0.813401	0.000401269
WBGene00000817	0.315887	0.191362	0.560634	3.97520638579852e-05	-0.0353646	0.958457	0.56706	2.68632427996864e-05
WBGene00077549	0.685616	0.595244	2.26207	3.97402077655612e-06	0.299315	0.878474	2.03352	3.87886652722751e-05
WBGene00008988	3.24997	4.69516883116372e-05	5.60966	3.96805045725119e-20	0.320417	0.900898	4.40812	1.22942006394766e-12
WBGene00007536	-0.190376	0.90997	-2.72397	3.95690685875522e-09	-0.246592	0.888911	-2.00196	2.13756080568878e-05
WBGene00008694	-0.53765	0.604093	-1.68977	3.95518896051489e-05	-0.946374	0.141539	-1.9636	1.19417097350045e-06
WBGene00006769	0.287927	0.519067	0.790275	3.95518896051489e-05	-0.0295683	0.979173	0.991903	1.23030584974586e-07
WBGene00016717	0.384575	0.566383	1.25506	3.94796262115461e-06	0.0696481	0.959286	1.26134	3.28952969887814e-06
WBGene00020847	-0.45462	0.695485	-2.54483	3.94635215026257e-10	-0.45252	0.679318	-2.12177	2.58391277705628e-07
WBGene00000668	-0.703672	0.515381	-2.32092	3.93951922465293e-07	-1.1036	0.125236	-2.55618	1.88914541322857e-08
WBGene00003086	0.0971412	0.935907	1.46537	3.92508026827316e-06	-0.285003	0.761438	1.47064	3.4482951394501e-06
WBGene00009146	-0.436444	0.575708	-4.31692	3.92488230572831e-30	0.128441	0.922102	-1.91646	1.50193505119071e-09
WBGene00022142	0.700048	0.232884	1.5803	3.91961729978718e-07	0.152024	0.908433	1.78309	7.18200052943617e-09
WBGene00003921	0.133505	0.886045	1.61848	3.91304208529404e-10	-0.189188	0.833062	1.29844	8.36768110159025e-07
WBGene00007242	-0.426146	0.612905	-2.44059	3.91074025952295e-11	-0.66137	0.250883	-1.27287	0.000215014
WBGene00000788	-0.370442	0.414537	-1.15268	3.89612758457795e-08	-0.661426	0.0211397	-0.631786	0.00454477
WBGene00194902	0.810026	0.561739	2.95881	3.89420200022265e-08	-0.17618	0.950807	1.82889	0.00134908
WBGene00008309	0.413391	0.572265	1.57644	3.89041421105613e-08	0.524521	0.343064	1.48678	2.45886291586915e-07
WBGene00013870	-0.425121	0.616733	-1.38508	3.88556314710234e-05	-0.481305	0.496272	-1.38475	3.45969807539974e-05
WBGene00001575	-0.954423	0.504613	-3.00252	3.88528006162569e-05	-0.565829	0.749971	-2.21774	0.000954009
WBGene00012251	-0.124317	0.906879	-2.50949	3.87819946328424e-18	-0.159862	0.887861	-1.69964	7.4790916398624e-09
WBGene00010641	0.301561	0.654109	1.60081	3.87752718993676e-11	0.0929812	0.931914	1.64734	1.27869946666414e-11
WBGene00017775	-0.601305	0.280859	-1.35358	3.87581756237651e-06	-0.507718	0.367536	-1.54742	8.88942330709659e-08
WBGene00001240	-0.363108	0.776896	-2.63952	3.87078121072354e-11	-0.455869	0.670679	-1.57824	0.000154371
WBGene00008599	0.213511	0.687922	0.869346	3.87059909856053e-06	-0.307783	0.435567	0.524864	0.00834324
WBGene00007657	1.06982	0.403664	2.47054	3.86577005108149e-05	-2.02664	0.0563367	2.33061	0.000106127
WBGene00019381	-0.895957	0.0991146	-1.6839	3.86472165008853e-07	0.0198141	0.991702	-1.28021	0.000144709
WBGene00004371	0.256871	0.844179	1.75773	3.86466649647717e-06	-0.0503223	0.983866	1.50949	9.03510945505385e-05
WBGene00021873	0.104127	0.936384	-4.19401	3.85741864535612e-19	0.9346	0.0563367	-0.475637	0.258402
WBGene00006718	0.165576	0.767956	0.895526	3.85721585683328e-07	0.0476398	0.957808	0.944103	6.35758831236095e-08
WBGene00018290	0.598817	0.13802	1.66248	3.85523515432378e-13	0.39027	0.409299	1.742	3.98029704188109e-14
WBGene00018602	-0.703628	0.579313	-2.12298	3.84992066954353e-05	-0.767526	0.472246	-2.78347	3.0193365979794e-08
WBGene00004268	0.149497	0.65434	0.573112	3.8494901828775e-06	-0.00456521	0.994415	0.757189	4.24331544196231e-10
WBGene00016785	1.34787	0.0088308	2.71289	3.84100653812922e-15	1.16278	0.013913	2.90774	6.5964957098254e-17
WBGene00013207	0.772446	0.0567944	1.19276	3.84048824415438e-06	0.0319161	0.984853	1.34242	1.21514910549008e-07
WBGene00011670	-0.827048	0.580436	-4.77543	3.83521442013973e-13	-0.0823851	0.982872	-2.94003	1.65252079619223e-06
WBGene00000424	0.421202	0.205044	1.23601	3.83517163856177e-12	0.0106206	0.991702	1.41184	2.42480258588489e-15
WBGene00001099	-0.773452	0.12683	-2.36469	3.83487143131067e-16	-0.837603	0.0531158	-1.34595	7.92757549685867e-06
WBGene00022076	-0.6017	0.77773	-5.12803	3.83149347728416e-14	-1.84238	0.0650868	-3.85093	1.39119473742385e-08
WBGene00000620	-0.492304	0.744644	-2.16377	3.82123925110292e-05	-0.216133	0.917351	-2.14237	3.82070313530166e-05
WBGene00022022	-0.0722085	0.94697	-1.27709	3.82123925110292e-05	-0.49865	0.390049	-0.884831	0.0045417
WBGene00017719	-0.803929	0.307641	-3.28252	3.82082597674548e-17	-0.575679	0.512499	-2.90528	1.76156763256735e-13
WBGene00003712	0.166293	0.779522	0.939309	3.81720474024026e-07	0.114578	0.870949	0.706384	0.000200573
WBGene00189993	1.5224	0.198678	3.44149	3.81251406575069e-08	0.751249	0.673053	2.83888	9.00784062651193e-06
WBGene00017131	-0.610397	0.76596	-3.63685	3.81251406575069e-08	-1.05339	0.437622	-3.66623	2.96423118972432e-08
WBGene00021589	0.604218	0.581411	2.1927	3.8084227653036e-07	0.0785414	0.975737	1.9149	1.17746517009812e-05
WBGene00004979	0.304289	0.515381	1.39623	3.79425978573072e-13	0.00526196	0.995129	1.22404	3.17949078724833e-10
WBGene00016589	0.163572	0.712053	1.09168	3.79425978573072e-13	-0.260412	0.399084	0.60336	0.000134554
WBGene00009907	2.58464	0.139412	4.65179	3.79207876933714e-06	4.08976	0.000610351	3.44146	0.000959784
WBGene00017839	4.24082	0.233336	8.00897	3.7819042262258e-05	1.92149	0.725924	5.33284	0.00863096
WBGene00018334	-0.57833	0.608406	-1.84496	3.77831388486914e-05	-0.328597	0.820042	-1.69861	0.000150617
WBGene00013358	-0.305902	0.557116	-0.989268	3.77559215394023e-06	-0.694529	0.0134919	-0.617206	0.00580543
WBGene00016893	0.162574	0.835413	1.39989	3.77462937037856e-10	0.357013	0.447036	0.647367	0.00733113
WBGene00001824	-0.832549	0.238551	-1.78656	3.77249241959081e-06	-0.365903	0.736917	-0.668228	0.125332
WBGene00015326	-0.677308	0.386212	-1.89387	3.76896909204405e-07	-0.896446	0.126361	-1.85981	6.33810528715237e-07
WBGene00012492	-0.920723	0.706587	-3.90949	3.76102957589636e-05	-0.655188	0.81453	-6.63445	9.16339146065601e-08
WBGene00003590	1.09103	0.00893805	1.21365	3.75924065836891e-05	-0.336628	0.649813	1.4535	4.78072450916269e-07
WBGene00009472	-3.1201	0.0535865	-7.41525	3.7553419312609e-06	-1.92007	0.261121	-5.86697	8.32728202901542e-05
WBGene00004273	0.382143	0.14033	1.02418	3.72720520654269e-12	0.103213	0.846095	1.06511	6.24980434647446e-13
WBGene00015574	1.28609	0.0710583	2.24702	3.72339543458512e-07	0.20355	0.91322	2.8905	3.17019410015826e-11
WBGene00194815	1.07625	0.291358	2.19378	3.72156426501376e-05	0.965356	0.328342	2.20157	3.14546655193377e-05
WBGene00021768	-0.431337	0.786772	-2.76325	3.71666802563125e-08	-0.340919	0.848707	-2.28107	7.99340002378329e-06
WBGene00006638	0.16528	0.761249	0.946938	3.7156946610976e-08	0.104695	0.874713	0.524798	0.00411824
WBGene00019720	0.558212	0.469298	2.08785	3.70817842163282e-10	0.00141257	0.999664	1.43848	2.9362236409195e-05
WBGene00206354	2.4328	0.00313317	4.38374	3.70671551500551e-14	1.84825	0.02323	4.26154	3.08169894515473e-13
WBGene00011772	0.599161	0.40984	1.38414	3.70597816305278e-05	0.0826076	0.962947	1.2681	0.000160851
WBGene00016714	-0.758842	0.65434	-2.63951	3.70597816305278e-05	-0.545338	0.775326	-3.43346	4.0375498140645e-08
WBGene00018292	0.392444	0.89549	4.04536	3.70518664653423e-08	-1.10417	0.66608	3.48339	3.12005028471295e-06
WBGene00008584	-0.0781538	0.955704	-2.73469	3.70138188052222e-14	-1.43845	0.0014829	-3.26562	2.30013438849645e-19
WBGene00016450	1.5053	0.132804	4.93268	3.69716669700764e-18	-0.318056	0.887518	3.7126	1.40084315502262e-10
WBGene00007010	0.370369	0.541968	1.16629	3.68521480615254e-06	0.015671	0.991702	1.63492	3.09477527515043e-11
WBGene00015932	0.852069	0.0745356	1.24766	3.67672029988343e-05	0.892449	0.0301848	0.96534	0.00180963
WBGene00017398	-0.36379	0.595244	-1.66798	3.67539293268643e-10	-0.422197	0.446427	-0.645939	0.0275824
WBGene00014090	0.501858	0.150924	0.84676	3.66990195907082e-05	0.443523	0.183166	0.576854	0.00685144
WBGene00013965	-1.42577	0.15294	-5.24909	3.66350627615433e-15	-1.61384	0.0537879	-4.13374	8.87875529305598e-12
WBGene00000380	0.320639	0.3239	0.689026	3.64443784749706e-05	0.285341	0.369958	1.05831	5.0133602120041e-11
WBGene00005228	-1.00059	0.542643	-2.99531	3.63311537556018e-05	-0.255903	0.930633	-1.94587	0.00734854
WBGene00008127	0.223752	0.779522	-1.36695	3.63013816873002e-07	-0.466066	0.341068	-0.304959	0.353022
WBGene00008969	0.338779	0.595347	1.61298	3.61434730921885e-11	0.0522475	0.969608	1.24907	5.31626461441684e-07
WBGene00017431	-0.521527	0.719525	-2.12321	3.61388670479236e-05	-1.24779	0.109284	-2.4492	1.29406105307352e-06
WBGene00017727	0.491326	0.212232	1.58532	3.61280811023003e-14	0.0721117	0.939781	1.39429	4.78955317536128e-11
WBGene00004789	0.267147	0.470433	0.889296	3.60796208113524e-08	-0.071217	0.917351	0.860609	1.05212678999128e-07
WBGene00020741	-0.975976	0.762322	-6.26467	3.59638626460945e-09	-0.0462395	0.993465	-5.7189	6.47125102718422e-08
WBGene00007882	0.38837	0.383433	0.99084	3.59400790343418e-06	0.219298	0.710308	1.23325	4.05612973538929e-09
WBGene00017529	-0.807295	0.209487	-1.56318	3.58809258265537e-05	-0.44193	0.586277	-1.23891	0.000763043
WBGene00000783	1.70956	0.0318888	4.58349	3.58059363548331e-19	1.28742	0.120176	3.85459	1.2116344515641e-13
WBGene00044783	2.67673	0.00313317	4.03206	3.5769044766216e-10	1.25577	0.300011	3.40899	1.75197663051143e-07
WBGene00019211	-0.924186	0.0654152	-1.83955	3.56731789134719e-09	-0.594874	0.302696	-1.73596	3.0096920663956e-08
WBGene00008105	0.473938	0.438106	1.39574	3.56731005333425e-07	-0.255071	0.761438	1.66114	7.76990053197926e-10
WBGene00011166	-0.421321	0.859897	-3.52102	3.55383647402244e-07	0.139699	0.971133	-3.16586	5.04828153531595e-06
WBGene00012351	0.386753	0.506086	1.04607	3.54978033409126e-05	0.425869	0.381832	0.977706	0.000116961
WBGene00009091	0.54579	0.365322	1.21289	3.54683800223165e-05	-2.39979	2.33300820946377e-10	0.959326	0.00136952
WBGene00002238	-0.217828	0.724185	-1.08624	3.54292661445592e-07	-0.391291	0.325228	-0.282119	0.285315
WBGene00011487	-0.389748	0.661049	-3.76885	3.53555544150557e-32	-0.723775	0.183166	-2.43891	4.57813453775935e-14
WBGene00008631	1.07669	0.483423	2.72258	3.53191841500197e-05	-0.948001	0.604419	6.04864	1.73695022307489e-22
WBGene00044898	-0.557127	0.755038	-4.40393	3.52889470408046e-14	-0.595594	0.712596	-3.88642	2.33441028237972e-11
WBGene00001491	-0.49852	0.378648	-1.27165	3.5065597254184e-06	-0.518849	0.295902	-1.21725	9.32206281626878e-06
WBGene00017490	-0.799082	0.779522	-6.00887	3.50406291429042e-06	-0.732365	0.80225	-5.08885	3.33824223792389e-06
WBGene00194651	1.55952	0.0702882	2.25738	3.49836336570953e-05	0.687941	0.592969	3.12883	3.13287660692228e-09
WBGene00003561	0.0562792	0.950348	1.52799	3.49076193318913e-11	0.389447	0.410624	1.41766	1.12425712375516e-09
WBGene00014761	-0.84411	0.291358	-3.09115	3.49076193318913e-11	-0.847056	0.23737	-2.79791	3.75496187320037e-10
WBGene00013366	0.440101	0.26423	1.27581	3.4899144292451e-10	-0.300918	0.51003	0.657578	0.0024026
WBGene00001480	-0.445861	0.695486	-1.89681	3.48374735511732e-06	-1.20823	0.032299	-2.11497	1.69197488668114e-07
WBGene00018375	-0.276213	0.906504	-3.89832	3.47315801194373e-09	-0.00850615	0.998319	-2.79075	2.97693376131051e-05
WBGene00018966	0.515622	0.0959594	0.947699	3.46989601237092e-07	-0.187837	0.728445	0.895328	1.58811732734584e-06
WBGene00016786	-0.26059	0.934826	-3.57844	3.46987918529204e-05	-1.86163	0.175379	-3.36111	9.60946693322726e-05
WBGene00009787	-0.501971	0.787976	-2.50421	3.46961990979366e-05	-1.48499	0.103948	-2.54292	2.38567232688988e-05
WBGene00019931	1.69938	0.176751	4.59351	3.46035381701782e-11	-1.05427	0.514425	3.95981	1.75877899838306e-08
WBGene00017293	0.258915	0.574544	0.855644	3.45360913505789e-06	0.0362355	0.972702	0.548103	0.00450735
WBGene00001412	0.292993	0.556129	0.941869	3.45175629131476e-06	-0.0131808	0.991419	0.980158	1.16626032181438e-06
WBGene00020579	1.66304	0.0136433	3.65972	3.44927508415197e-16	0.156874	0.939105	3.37449	1.00003702216932e-13
WBGene00013996	-0.312361	0.582189	-1.54515	3.44780082182946e-12	-0.976405	0.000218983	-1.72309	1.05930636747352e-14
WBGene00008692	-0.605723	0.574544	-3.78519	3.44258605472308e-18	-0.836453	0.285228	-2.67269	6.39179412788043e-10
WBGene00006372	0.644254	0.28699	2.2154	3.4382798526501e-13	0.0873459	0.956211	2.18658	1.04494356362495e-12
WBGene00303015	0.640791	0.326594	1.89252	3.43826110472559e-09	0.597326	0.331462	1.87798	4.9664051621967e-09
WBGene00004505	0.103939	0.835609	0.614076	3.42910585813039e-05	-0.179454	0.613664	0.891655	4.92433930702249e-10
WBGene00008777	0.805935	0.0318888	1.54024	3.41731447003667e-10	-0.249472	0.726879	1.37397	2.96423118972432e-08
WBGene00016995	-1.10444	0.21904	-2.67968	3.41698629148284e-08	-1.13536	0.149549	-2.44801	5.75157817030891e-07
WBGene00018226	0.496703	0.359322	1.4429	3.40777569844542e-08	-0.155847	0.876761	1.71654	3.60757347945956e-11
WBGene00004898	0.412105	0.444612	1.13694	3.40605753092833e-06	-0.0311953	0.984655	1.66986	2.4038236089957e-12
WBGene00007440	1.19116	0.114261	2.09415	3.40605753092833e-06	0.400794	0.764731	2.9997	9.17275875029856e-12
WBGene00017786	0.490116	0.118641	0.78208	3.40325718082558e-05	0.103451	0.884753	1.07019	4.51748399140048e-09
WBGene00012548	0.760506	0.151919	1.78328	3.40287196295878e-09	-0.165183	0.888595	2.1484	8.19094844189947e-13
WBGene00013168	0.24965	0.222625	0.644614	3.38763541565868e-09	-0.180855	0.422978	0.676508	5.3181570076553e-10
WBGene00000785	-1.01762	0.405855	-3.14501	3.37657249948361e-08	-1.89958	0.0123118	-1.46606	0.017904
WBGene00020832	-0.287426	0.713723	-1.90689	3.36608335198575e-10	0.620864	0.143832	-1.35937	2.54158999199686e-06
WBGene00000500	0.291018	0.518797	0.889349	3.35750979473028e-06	0.18471	0.737796	0.70148	0.000329089
WBGene00007630	-0.20733	0.731261	-0.965543	3.35389126762583e-06	-0.562172	0.0628445	-0.511946	0.0215877
WBGene00020688	-0.424598	0.707892	-2.90613	3.3523981545839e-12	-0.608897	0.462575	-1.33297	0.00137534
WBGene00018645	0.56093	0.76361	3.22491	3.35074453256072e-08	0.289732	0.90864	1.90104	0.00211149
WBGene00011035	0.552748	0.236882	1.0522	3.34966452896767e-05	0.40568	0.426145	0.894371	0.000492569
WBGene00022873	-0.397804	0.755451	-2.06755	3.34965098960233e-06	-0.444694	0.692532	-1.34162	0.00243067
WBGene00008565	-0.702602	0.687922	-3.19189	3.34655239729518e-07	-1.96194	0.0209331	-3.30948	1.1287550859874e-07
WBGene00017582	0.106456	0.867732	0.979366	3.3418078258052e-08	0.272109	0.472247	0.884035	7.75691225080815e-07
WBGene00019780	0.765919	0.233336	2.01465	3.34171891116086e-09	1.1315	0.0135446	1.64259	2.22090652215076e-06
WBGene00019249	-0.672785	0.0972157	-1.52235	3.34034626392869e-10	-0.683879	0.0563367	-0.665442	0.0113306
WBGene00015949	0.413092	0.608406	-1.67595	3.33611726150448e-07	-0.0151749	0.993465	0.949498	0.00338153
WBGene00001815	-0.42621	0.633984	-1.43716	3.33303392848406e-05	-0.517196	0.466116	-1.38012	6.68967020642178e-05
WBGene00010117	-0.145793	0.830738	-0.844888	3.32506467329184e-05	-0.245743	0.612705	-0.817664	5.88526586454174e-05
WBGene00004460	0.0551814	0.887169	0.609455	3.31836080408893e-08	-0.191312	0.383061	0.743382	9.73352053863792e-12
WBGene00021331	0.36526	0.277899	0.740046	3.30258498624964e-05	-0.0169853	0.986847	0.546808	0.00284501
WBGene00016860	-0.461008	0.75046	-2.01904	3.29153995316736e-05	-0.547693	0.655277	-1.1755	0.0228371
WBGene00020182	-1.01239	0.556014	-4.559	3.28830943396813e-11	-1.82592	0.0820387	-4.50313	7.2403068094955e-11
WBGene00000067	0.62387	0.359194	2.15345	3.28803814355177e-11	-0.615129	0.316897	1.30221	0.000123119
WBGene00003333	3.67642	0.115302	5.7638	3.28655200204321e-05	2.47758	0.367671	5.98268	1.38367679593475e-05
WBGene00021565	0.85577	0.279184	1.72848	3.28459716415438e-05	0.594865	0.509585	1.40755	0.000897685
WBGene00018885	-0.595393	0.570573	-4.21724	3.28199617611957e-24	-0.86506	0.237767	-3.10467	9.89560552508476e-14
WBGene00010636	-1.51115	0.283744	-4.21565	3.27830832913367e-07	-1.42368	0.278961	-3.03163	9.03623101922476e-05
WBGene00009518	-0.766031	0.719525	-3.80127	3.27593058046839e-07	-1.00118	0.554838	-3.68721	7.53545043315496e-07
WBGene00012306	0.246128	0.790748	1.49692	3.27593058046839e-07	-0.0155687	0.992586	1.31034	9.99216054812001e-06
WBGene00019993	0.115217	0.869009	0.807403	3.27301758296266e-05	0.0329145	0.977349	0.395103	0.0664125
WBGene00008576	0.501822	0.391996	1.16572	3.26952939293746e-05	0.392236	0.523263	1.70911	2.51169195070298e-10
WBGene00019121	0.10926	0.833357	0.630386	3.26952939293746e-05	-0.134275	0.771145	0.797427	5.55724884844723e-08
WBGene00044025	0.235947	0.538551	0.667984	3.26930098138515e-05	0.0574123	0.934496	0.838188	8.61574128769666e-08
WBGene00004729	-0.0610971	0.943542	0.974424	3.26896940453059e-05	0.00582468	0.995298	1.37378	1.506056994357e-09
WBGene00194821	1.10617	0.605842	-3.99069	3.26820810591523e-05	-3.36471	0.00254656	-1.97603	0.0344014
WBGene00010749	1.02809	0.123605	3.40986	3.26572867731467e-19	0.750081	0.299249	2.25712	7.28845548759711e-09
WBGene00006515	0.285434	0.54418	0.812774	3.26447623222271e-05	-0.026624	0.983347	0.74776	0.000138187
WBGene00020036	-0.749252	0.137568	-1.72449	3.26157739223399e-09	-0.687165	0.14608	-1.64296	2.02648302229516e-08
WBGene00001630	0.235983	0.55568	0.947611	3.26157739223399e-09	-0.131522	0.800507	1.03602	9.31735559377587e-11
WBGene00012308	0.653501	0.779522	3.04224	3.24001485162508e-05	1.06192	0.509483	1.46996	0.0729861
WBGene00018757	0.0687233	0.913771	0.732253	3.24001485162508e-05	0.176844	0.716629	0.497823	0.00658156
WBGene00013725	0.554714	0.318467	1.59984	3.23892564654612e-09	0.340665	0.625701	0.98048	0.000584368
WBGene00194695	0.54633	0.418062	1.3206	3.23648911762663e-05	-0.114134	0.934215	1.59508	2.85226985159182e-07
WBGene00007372	0.0623454	0.958352	1.71589	3.22995201025853e-08	-0.355408	0.665595	1.56371	5.87051302256435e-07
WBGene00001980	0.738853	0.574401	2.88179	3.22995201025853e-08	-0.112771	0.967671	2.53268	1.57612087742661e-06
WBGene00011451	0.757718	0.0961175	1.27561	3.22529529126925e-06	0.63515	0.156188	1.46428	4.78695804620846e-08
WBGene00017302	0.57669	0.383433	1.60972	3.21679842545278e-07	0.0487338	0.979782	2.34978	2.93782651002941e-14
WBGene00022644	0.532984	0.397378	2.19975	3.20956444359704e-14	-1.07195	0.00436989	2.00112	8.77801061810433e-12
WBGene00008572	0.377582	0.612905	1.87981	3.20559503885177e-11	-0.642794	0.17793	1.87193	5.0133602120041e-11
WBGene00011723	-0.832411	0.0631503	-1.86077	3.20559503885177e-11	-0.486375	0.372458	-1.6849	1.99281742577214e-09
WBGene00002057	-0.367547	0.779522	-2.63271	3.20371327724719e-10	-0.466605	0.671366	-2.13918	3.84528639587169e-07
WBGene00044455	-0.585227	0.779522	-4.93028	3.20003583714269e-11	0.0835632	0.984655	-4.59459	1.70864479638406e-10
WBGene00009560	-0.337022	0.774523	-1.9218	3.19797931391094e-06	-0.425544	0.660973	0.392375	0.406866
WBGene00017743	-1.34119	0.357574	-3.0885	3.18836048700395e-05	-2.80341	0.00149161	-3.92438	1.05705060986202e-07
WBGene00018971	-0.342337	0.659354	-1.68578	3.18784481135678e-09	-0.212942	0.82439	-1.95178	6.01371549425813e-12
WBGene00002251	0.280934	0.497269	1.21109	3.18352525329701e-12	-0.0712231	0.925742	1.04364	3.05135668197553e-09
WBGene00005444	-0.521113	0.693494	-3.86537	3.18022496931242e-15	-0.935236	0.26185	-2.61129	4.33968995002426e-08
WBGene00017971	0.511946	0.385089	1.73375	3.17289880017127e-10	0.280567	0.72454	1.51414	5.64846982675047e-08
WBGene00012961	2.38559	0.000654548	4.6239	3.16554875754252e-19	1.08645	0.24251	4.32542	1.24774102497376e-16
WBGene00019973	0.467305	0.309548	1.35761	3.15940536949858e-09	0.0911067	0.929796	1.51602	3.12332517751934e-11
WBGene00006410	0.209774	0.438207	0.714058	3.15940536949858e-09	0.134744	0.681734	0.772789	1.27803316070714e-10
WBGene00020191	-0.719878	0.748698	-4.51702	3.15940536949858e-09	-0.677902	0.758052	-5.05032	5.14714607601459e-11
WBGene00007216	1.17772	0.0157387	2.35034	3.14395998682177e-13	0.653097	0.268322	2.44841	4.58643833925094e-14
WBGene00012923	0.852286	0.377202	2.16323	3.14316480043133e-06	0.103474	0.9661	2.25073	1.08719164357376e-06
WBGene00022570	2.31793	0.0103955	2.62333	3.14301280735922e-05	2.04589	0.0130876	4.19553	3.20070340054813e-12
WBGene00011069	1.35049	0.0334591	2.97645	3.13979544080601e-13	0.532386	0.603716	3.15994	1.4456789548161e-14
WBGene00012326	-1.20782	0.0290839	-1.88646	3.13275122391876e-07	-0.472216	0.588867	-2.20576	1.56496461834684e-09
WBGene00001500	-0.68762	0.694373	-4.79409	3.12448231858802e-15	-0.314451	0.900008	-4.72986	1.16958185254768e-14
WBGene00000108	-0.151779	0.915357	-2.44182	3.12305445189122e-07	1.66852	0.00012681	-2.52474	5.35275055285639e-08
WBGene00022785	0.0715589	0.864768	0.597168	3.12046821110119e-07	0.00813127	0.990453	0.361499	0.00321422
WBGene00004809	0.893954	0.0199123	1.51812	3.11910116038085e-09	0.365558	0.526007	2.09442	1.71922930307057e-16
WBGene00009796	0.210492	0.652908	0.879028	3.10993175358506e-07	0.0782465	0.913633	0.746849	1.83160861080031e-05
WBGene00000708	-0.51734	0.716564	-2.12948	3.09521597687804e-05	-0.656293	0.570926	-2.41953	1.5864963561343e-06
WBGene00004057	0.0930639	0.869018	1.20458	3.09064767677113e-15	0.129199	0.798529	0.942174	1.35329829612126e-09
WBGene00001767	-0.5122	0.779522	-2.79373	3.08847652305466e-05	-1.11774	0.309234	-3.23896	1.47578654783776e-06
WBGene00011687	0.267475	0.42696	0.653492	3.08340914169982e-05	0.156337	0.720298	0.386937	0.0202404
WBGene00005661	2.71426	0.110995	5.72874	3.08243337024386e-09	2.99367	0.033382	4.73237	1.6295276219596e-06
WBGene00011252	1.10437	0.119221	2.14285	3.07815344739858e-07	0.542035	0.583362	1.44201	0.000923216
WBGene00020504	-0.0330977	0.956181	0.750044	3.06770536152787e-06	-0.167322	0.702587	0.725485	6.68461458764367e-06
WBGene00010924	-0.39862	0.687811	-1.97015	3.04752146833608e-08	-0.235779	0.852348	-2.14585	1.38574484441824e-09
WBGene00020185	-0.674946	0.322758	-1.46257	3.04706660655233e-05	-0.568833	0.409643	-1.65508	1.69639776706317e-06
WBGene00010488	0.416648	0.232197	1.09138	3.03192084543554e-09	-0.049616	0.957808	0.592798	0.00240307
WBGene00014137	-0.392337	0.761521	-4.29962	3.03179884413775e-25	-0.8773	0.220662	-2.02893	1.414982506655e-06
WBGene00008398	0.471242	0.453135	1.31761	3.02750580446621e-06	0.212915	0.820873	1.27142	6.87981780864173e-06
WBGene00017730	-0.58076	0.73734	-3.00505	3.01492884733555e-07	-1.06274	0.330172	-2.63139	8.55743569739679e-06
WBGene00012418	-0.202463	0.843619	-1.29673	3.01472856547476e-05	-0.279889	0.748577	-1.01751	0.00109537
WBGene00012783	0.922157	0.316021	1.97616	3.01472856547476e-05	0.343735	0.824796	2.01231	1.945532006464e-05
WBGene00016500	0.0667513	0.905455	0.66132	3.01283435777734e-05	0.117083	0.821675	0.60624	0.000139478
WBGene00012959	0.294976	0.833923	2.57805	3.0091336583257e-11	1.35247	0.00986239	1.34933	0.00115771
WBGene00012980	0.36841	0.551847	1.38212	3.00118363058572e-08	-0.26252	0.706876	0.820605	0.00177908
WBGene00008429	0.258544	0.50588	0.964394	2.99820032338087e-09	0.102451	0.868356	0.982929	1.50884848940969e-09
WBGene00011530	0.349647	0.843165	2.27979	2.98951414367444e-06	-0.901473	0.409922	1.53634	0.00264178
WBGene00003774	1.20498	0.162822	2.02879	2.98578727475982e-05	2.00549	0.000357554	2.06124	1.71570651393377e-05
WBGene00008234	1.23241	0.104859	2.13036	2.98546865546424e-06	0.548881	0.633627	2.79908	3.17949078724833e-10
WBGene00003941	0.677501	0.105546	1.18022	2.97577010479224e-06	0.164972	0.85514	1.73751	1.67967321600257e-12
WBGene00011407	-0.0994039	0.934642	-1.85686	2.97525616983792e-09	-0.496994	0.440766	-0.822866	0.0150825
WBGene00044654	0.71449	0.27673	1.57972	2.96992767801956e-06	0.45873	0.563361	1.50271	8.91846613856565e-06
WBGene00018374	0.408713	0.652908	1.83161	2.96901443687234e-08	-0.232599	0.842622	1.74352	1.49364648509888e-07
WBGene00009162	0.89412	0.197561	2.83015	2.96764845825784e-14	0.269325	0.839437	2.4045	2.01770656576294e-10
WBGene00022314	0.817863	0.28699	2.01111	2.96341313884771e-07	0.523753	0.575546	2.13899	4.09032841273219e-08
WBGene00015644	0.101894	0.908518	1.03823	2.96286820055331e-05	-0.211598	0.778746	1.06621	1.58738489065834e-05
WBGene00001743	0.313514	0.445868	0.784818	2.95489898740254e-05	0.0274014	0.981551	0.706148	0.000186093
WBGene00015101	-0.0617919	0.954502	-1.19188	2.94509331884367e-05	-0.252782	0.761188	-1.05715	0.000232249
WBGene00002827	-0.217681	0.859128	-1.53502	2.91402027504846e-05	-0.800413	0.166046	-0.948163	0.0121998
WBGene00045415	1.50283	0.187676	2.97162	2.90808548382936e-06	-0.16753	0.960341	3.18443	4.26880208912369e-07
WBGene00021602	-0.405177	0.77382	-2.54523	2.8982980628671e-08	-0.56411	0.600425	-0.928452	0.0652221
WBGene00002043	0.692409	0.280859	1.42212	2.89588841157885e-05	0.987067	0.0359372	2.26336	5.25541842735509e-12
WBGene00044811	-0.350774	0.848244	-2.29326	2.89166499208802e-05	-1.36073	0.0919238	-1.84923	0.000811184
WBGene00015099	0.354386	0.290221	0.813291	2.88963557057502e-06	0.126934	0.827457	1.04594	7.78461380699073e-10
WBGene00022178	-0.464457	0.234842	-1.22979	2.87154865152515e-09	-0.840492	0.000875578	-0.205833	0.459522
WBGene00000192	0.151188	0.568592	0.50129	2.87130490911107e-06	-0.089589	0.788559	0.380867	0.000516555
WBGene00016023	-0.323028	0.815404	-1.77476	2.8706995023827e-05	-0.065525	0.979112	-2.10597	4.39576071386587e-07
WBGene00007460	-0.253777	0.744644	-1.4227	2.8677318981496e-08	0.0929475	0.934496	-1.26782	9.7362329626578e-07
WBGene00019362	0.587191	0.167656	1.02303	2.86599397606652e-05	0.353737	0.506201	0.711999	0.00504961
WBGene00008498	0.759441	0.14933	2.0644	2.86511439906617e-12	0.105111	0.936925	2.05818	4.43844523636022e-12
WBGene00006722	0.492338	0.323334	1.27412	2.86439161298923e-07	0.171243	0.847155	1.18145	2.24769166586797e-06
WBGene00021434	0.635715	0.161481	1.09264	2.86299026016851e-05	-0.0203979	0.989558	0.587601	0.0387344
WBGene00017530	0.709887	0.139289	1.62682	2.85920403662356e-09	-0.00664943	0.995691	1.38978	5.67742973979484e-07
WBGene00001239	-0.356629	0.671257	-1.30659	2.85847559922143e-05	-0.711112	0.150084	-1.12123	0.000384311
WBGene00013548	-0.468046	0.495581	-1.42843	2.85519695250466e-06	-0.736538	0.10949	-1.7114	1.32210236146996e-08
WBGene00044280	2.14817	0.0174283	4.18349	2.84786296885329e-12	0.801858	0.577127	3.62913	2.19247743917679e-09
WBGene00007867	-0.207009	0.952514	-6.42595	2.84774358965797e-13	-0.430321	0.908602	-5.39948	1.37309954955518e-09
WBGene00000390	0.388619	0.246261	1.16262	2.84492993971641e-11	0.0666053	0.932438	1.43942	1.71922930307057e-16
WBGene00077525	1.22073	0.0757998	2.77551	2.84492993971641e-11	0.204457	0.90864	2.80759	2.1689500064111e-11
WBGene00022248	0.666021	0.470433	2.37194	2.84000232920445e-09	0.354821	0.77622	2.19822	4.6449619181582e-08
WBGene00012624	1.14128	0.0318888	2.29884	2.83917123251021e-11	0.320259	0.762509	2.69037	7.33451824410521e-15
WBGene00007565	-0.179618	0.877325	-1.3973	2.83442724682951e-05	0.101671	0.947699	-1.01479	0.00313528
WBGene00007226	0.0180805	0.973063	0.573131	2.83442724682951e-05	0.134427	0.726521	0.36989	0.00987861
WBGene00016912	-0.459419	0.674718	-1.89748	2.83364680499703e-06	0.659934	0.402196	-0.631718	0.181188
WBGene00021580	3.61475	0.00285432	4.12975	2.83224810191156e-06	1.71002	0.295148	6.79464	1.96467588112604e-15
WBGene00015602	2.9018	0.0112799	5.54028	2.82891277915471e-13	0.825016	0.712944	5.53238	4.637883172854e-13
WBGene00019977	-1.00549	0.283867	-3.26335	2.82686407447085e-11	-2.02588	0.000509166	-4.94379	6.48745179998673e-22
WBGene00009237	-0.467994	0.684471	-3.29774	2.8256125124153e-16	-0.520892	0.600053	-1.91501	4.40678296843847e-06
WBGene00003010	1.12275	0.0818668	2.71459	2.8245218855232e-12	0.200332	0.902005	2.85958	2.37548420900514e-13
WBGene00010686	0.302086	0.833217	1.74322	2.8129493997821e-05	0.177281	0.919232	0.945914	0.0362846
WBGene00011349	0.282981	0.587885	1.05865	2.80612046025916e-07	-0.152185	0.826348	1.72417	1.28544638172568e-17
WBGene00003410	-0.966112	0.152873	-2.00655	2.8028918777258e-07	-1.04878	0.0690938	-1.76466	7.71143137791674e-06
WBGene00022014	0.18808	0.744973	0.895437	2.78799599377766e-06	-0.133393	0.841714	0.98329	1.91953512931588e-07
WBGene00015369	-0.340922	0.791517	-3.19831	2.78240441019368e-15	-0.708525	0.372943	-3.17397	6.75809781455802e-15
WBGene00015494	0.0680728	0.960746	1.51067	2.77222429064137e-05	-0.0941795	0.957808	0.710725	0.0760199
WBGene00020929	0.306543	0.534444	0.864347	2.77222429064137e-05	0.431104	0.216023	1.11948	2.10706705605402e-08
WBGene00043062	0.383963	0.339823	1.62785	2.77153148126771e-17	-0.359748	0.344462	1.54518	2.05131930681037e-15
WBGene00011972	0.363429	0.214498	1.30507	2.77153148126771e-17	0.144086	0.762693	1.47894	1.39568473519545e-21
WBGene00022847	0.900029	0.0414192	2.13432	2.7674682828314e-14	-0.104597	0.934496	2.61458	1.47252967886082e-20
WBGene00020369	-0.419147	0.609459	-1.86589	2.76354059542327e-09	-0.658416	0.23085	-1.74046	3.63946038403564e-08
WBGene00021736	0.155321	0.848135	0.976389	2.75721267979582e-05	0.155161	0.85154	0.779505	0.00102139
WBGene00010484	0.848479	0.0198183	1.51374	2.75631591424215e-10	0.640807	0.0859316	1.52565	2.18483364113016e-10
WBGene00007587	-0.183269	0.752717	-0.817436	2.75463578147042e-05	-0.0568971	0.950321	-0.733351	0.000176581
WBGene00015605	5.52992	0.0168833	6.71372	2.75245688176416e-05	0.400102	0.960447	5.80882	0.000332874
WBGene00011935	0.308924	0.713904	1.25748	2.75207423694768e-05	-0.177032	0.873231	1.28204	1.71647730952139e-05
WBGene00003828	-0.631306	0.609459	-3.92698	2.74515956943491e-17	-0.662887	0.534154	-2.51475	1.24816519294485e-07
WBGene00010411	-0.499498	0.734748	-5.40924	2.74355661673967e-23	-2.10051	0.000392863	-3.93908	8.38700954727652e-15
WBGene00020788	0.0847155	0.911359	1.0722	2.74068554907635e-07	-0.440585	0.219952	1.32355	1.35995184469507e-10
WBGene00017773	-0.204732	0.578058	0.750927	2.74068554907635e-07	-0.142752	0.736198	0.836227	8.17312114282947e-09
WBGene00018210	0.849209	0.169646	2.06218	2.7350375577592e-09	0.0751677	0.968788	2.1642	4.40112306515883e-10
WBGene00015100	0.853638	0.12925	1.39223	2.73255172175558e-05	-0.149539	0.917351	1.42759	1.35034840067768e-05
WBGene00006665	0.644941	0.703835	2.68999	2.72969614231311e-06	0.24877	0.922215	1.38535	0.0279583
WBGene00004501	0.147441	0.617181	0.803848	2.71928442670593e-13	-0.0972635	0.782559	0.750724	1.33609902482265e-11
WBGene00011006	-0.109186	0.919604	-1.86821	2.71899692285217e-10	-0.458427	0.46516	-1.22782	5.92289844938659e-05
WBGene00012149	-0.427155	0.496887	-1.15955	2.71558619633401e-05	-0.432743	0.435238	-1.30847	1.57612087742661e-06
WBGene00000833	-0.230982	0.835609	-1.38562	2.71558619633401e-05	-0.737416	0.163096	-0.0406521	0.946124
WBGene00010063	-0.223309	0.794711	-1.28379	2.7115971462963e-06	-0.71205	0.0793059	-0.438106	0.170403
WBGene00016631	-0.44707	0.608406	-1.87061	2.699310346147e-08	-0.324733	0.738458	-1.9364	8.17312114282947e-09
WBGene00000545	0.625553	0.13851	1.26436	2.69355287870842e-07	-0.159419	0.857216	0.99364	7.7774372188206e-05
WBGene00018195	-0.329061	0.647484	-1.37957	2.69334616404116e-07	-0.142509	0.888911	-1.10412	5.06526788446439e-05
WBGene00011291	-0.268481	0.859171	-2.04939	2.68940734607132e-06	-0.643937	0.490636	-1.64758	0.000211658
WBGene00018216	0.147609	0.857865	1.19889	2.68902661861091e-07	-0.125314	0.89006	1.02282	1.51287498244121e-05
WBGene00010657	-0.118598	0.887557	-1.25335	2.68664410239978e-07	-1.24687	3.39180552428882e-06	-0.522956	0.05044
WBGene00015823	0.623617	0.355774	1.81714	2.68578515148862e-08	0.0242086	0.989558	2.01853	5.6086661958242e-10
WBGene00006404	-0.826567	0.644275	-3.42708	2.67906862465269e-07	-1.72718	0.0868206	-2.09862	0.00264191
WBGene00017962	-0.0683235	0.942782	-1.10518	2.67786017806653e-05	-1.02853	0.00095872	-0.939385	0.000381233
WBGene00007045	0.430231	0.409015	1.03357	2.67232912960729e-05	0.0505583	0.970091	0.928169	0.000178801
WBGene00007322	0.52558	0.423556	1.41613	2.66807720929509e-06	0.670703	0.178494	1.02639	0.000984774
WBGene00005647	0.227777	0.498473	0.617787	2.6665767202604e-05	-0.0831516	0.880538	0.689746	1.92646617308488e-06
WBGene00000777	1.06019	0.0418338	2.877	2.66081346207977e-18	0.14208	0.922102	2.38347	1.08502836789153e-12
WBGene00045365	-0.18285	0.882322	-1.53791	2.65814838646067e-05	-0.585765	0.398006	-1.27535	0.000468485
WBGene00235310	-0.484811	0.82887	-3.17898	2.65502419899953e-06	-0.931133	0.523263	-3.80167	1.56442120490528e-08
WBGene00020989	-0.988736	0.515381	-4.94264	2.65261873917297e-09	0.644534	0.714956	-3.74792	1.35302227754351e-07
WBGene00011860	0.244206	0.663481	1.20053	2.64904668653917e-09	0.158006	0.816072	0.901158	1.33582344406773e-05
WBGene00015081	0.680102	0.173793	1.91372	2.64895839025753e-12	0.218223	0.816159	1.42295	3.91181997945712e-07
WBGene00021811	0.338423	0.307671	0.930348	2.64873659721126e-08	0.0368751	0.966959	0.849317	4.69432459395629e-07
WBGene00015110	0.33499	0.462483	2.05828	2.62579466784838e-26	-0.379834	0.312103	1.24423	3.73108788228857e-10
WBGene00018625	0.146944	0.76434	0.741427	2.62410982897726e-06	0.150786	0.746216	0.394785	0.0201981
WBGene00044554	-0.409615	0.593879	-1.31302	2.622651000152e-05	-0.148567	0.904282	-1.49269	1.20110983641885e-06
WBGene00020866	0.520683	0.263229	1.59478	2.62139591094027e-11	0.281551	0.658096	1.42848	3.52592012421932e-09
WBGene00008275	0.372596	0.518185	1.02861	2.62047295012014e-05	0.260424	0.694205	0.941402	0.000124083
WBGene00017944	-0.588733	0.601499	-2.00833	2.62047295012014e-05	-0.49909	0.658858	-1.74566	0.00018315
WBGene00011409	-0.476374	0.317776	-1.03498	2.62047295012014e-05	-0.0471233	0.972702	-1.0236	2.96931119917761e-05
WBGene00018811	-0.346702	0.647484	-2.08161	2.61555343774771e-14	-0.328056	0.647027	-1.69933	9.36139790389437e-10
WBGene00017592	1.90518	0.0220362	4.4609	2.60851428413227e-16	-0.307666	0.887234	4.12601	6.69353091388164e-14
WBGene00011308	0.367385	0.411183	1.06062	2.60649167088015e-07	0.198199	0.74636	0.756906	0.000373431
WBGene00006929	-1.08387	0.225153	-2.28416	2.60425661085642e-06	-1.10185	0.160949	-2.44152	4.25623703164256e-07
WBGene00017979	-0.450682	0.266224	-1.01013	2.60425661085642e-06	0.0119415	0.991702	-1.14607	6.79075514558314e-08
WBGene00009918	-0.396386	0.751985	-2.11594	2.59655269657691e-07	-0.391096	0.745624	-1.84569	8.83862873069045e-06
WBGene00006432	0.295664	0.549766	1.03676	2.59423838061e-07	-0.0361241	0.975737	1.03509	2.73367905532528e-07
WBGene00010504	-1.22369	0.0818668	-2.98755	2.58333803216561e-11	-0.0824327	0.972761	-2.57494	5.36660922653719e-09
WBGene00003704	-0.0234124	0.98266	-1.89122	2.58015593338868e-11	-0.40013	0.523263	-0.914414	0.00207736
WBGene00004400	0.910027	0.137568	2.3222	2.58015593338868e-11	0.246138	0.845085	2.28737	6.64297655107011e-11
WBGene00009030	2.58584	0.0204907	5.98096	2.58002615261478e-16	0.669869	0.77447	5.41448	2.25710380928553e-13
WBGene00022584	-1.12477	0.232197	-4.1683	2.58002615261478e-16	-1.18094	0.145548	-3.18183	3.03101848168797e-10
WBGene00003372	0.556122	0.140026	1.21282	2.57732643763051e-08	0.180848	0.794773	0.890657	7.09135779493137e-05
WBGene00016957	-0.235628	0.836897	-1.71545	2.57023876142438e-07	-0.390993	0.64502	-0.864026	0.0160755
WBGene00002891	-0.479476	0.622367	-2.65565	2.57005104844571e-13	-0.754288	0.24608	-1.90446	3.03804308111867e-07
WBGene00000716	-0.540938	0.29121	-1.46357	2.56159130600168e-08	-0.852985	0.0161995	-1.5918	1.24694162284381e-09
WBGene00010440	0.684284	0.151919	1.8851	2.55533759266208e-12	0.0347759	0.984655	1.30605	2.4707019770785e-06
WBGene00012144	0.428781	0.176942	1.11693	2.5549290280335e-10	0.182833	0.716629	1.2334	2.93625296254179e-12
WBGene00198082	-0.753019	0.366255	-1.83028	2.55152101288485e-05	-1.61218	0.00170136	-3.3592	1.75519513849793e-12
WBGene00010128	-0.142744	0.934642	-1.95091	2.55144918209374e-05	0.489251	0.688495	-2.52347	2.51128772822948e-08
WBGene00020557	-0.191992	0.864768	-1.51352	2.54825915089296e-06	-0.167066	0.893176	-1.3259	4.47210265510378e-05
WBGene00016336	1.49724	0.0660357	2.57021	2.5470509511599e-07	0.487395	0.75672	1.89757	0.000241821
WBGene00013136	-0.259762	0.827803	-1.51105	2.53949746291212e-05	-0.284149	0.800507	-1.23799	0.000679047
WBGene00021842	0.295908	0.324463	0.829925	2.53358483076435e-08	-0.0134423	0.988171	0.839047	1.71913719787205e-08
WBGene00007693	-0.600731	0.556014	-2.65348	2.52784334624688e-10	-0.601582	0.505855	-1.82073	1.74470644378671e-05
WBGene00044770	0.937321	0.0182681	2.44099	2.51908243720281e-21	0.388275	0.512133	2.01049	1.4683537488937e-14
WBGene00015216	2.46458	0.000513145	4.93393	2.51908243720281e-21	0.180456	0.94027	4.31737	2.76837320398702e-16
WBGene00004993	-0.747406	0.609459	-2.42846	2.51852043804279e-05	0.0970355	0.97669	-2.40795	2.79923923637308e-05
WBGene00021072	1.90019	0.119221	4.16012	2.51813210516084e-09	0.958605	0.577127	3.99241	1.28891018889632e-08
WBGene00016678	1.26967	0.177021	3.46111	2.51789020065521e-11	0.35066	0.855407	2.53305	1.98909368127175e-06
WBGene00017510	0.847233	0.375247	2.66528	2.51006244984485e-09	0.0599234	0.984506	2.35851	1.83613406047313e-07
WBGene00004055	0.0686006	0.914161	0.895002	2.50887301319092e-07	-0.0907343	0.895749	0.709621	6.25425041814816e-05
WBGene00077490	1.11017	0.0798567	2.00106	2.50746677397598e-07	0.150352	0.93169	1.44854	0.00030369
WBGene00012404	-1.11784	0.230099	-4.61185	2.50695441245649e-20	-0.60974	0.618379	-4.42704	8.61648905641966e-19
WBGene00006662	0.00118228	0.998427	1.00215	2.48640341202999e-05	-0.363668	0.469348	1.04983	8.21672977033626e-06
WBGene00015861	0.408595	0.779986	1.97087	2.47231127013559e-05	-0.0531217	0.985359	1.43414	0.00296371
WBGene00010397	-0.328725	0.574544	-1.0104	2.46156680910389e-05	-0.124955	0.888911	-1.02548	1.62873556800319e-05
WBGene00001506	2.96556	0.0814277	6.15823	2.45387734509694e-09	0.343921	0.944198	5.34234	3.24524062636145e-07
WBGene00017298	0.216121	0.83462	1.29327	2.45150648086366e-05	0.0292531	0.986847	1.07218	0.00057275
WBGene00012005	0.518806	0.357806	1.41493	2.45087661576593e-07	0.194502	0.836741	1.67045	7.46581639003018e-10
WBGene00021082	0.460812	0.619995	1.66511	2.44907099067259e-06	0.00142603	0.999664	0.727841	0.0667454
WBGene00018102	2.88494	0.28888	6.60537	2.44907099067259e-06	-0.37866	0.960467	5.56756	9.28279292719778e-05
WBGene00021248	-0.0637375	0.942727	-1.22872	2.44331835093237e-07	-0.34925	0.495019	-0.482526	0.0700401
WBGene00000139	-0.500364	0.638867	-2.08548	2.44245131828038e-07	-0.325123	0.799257	-1.77859	1.25776468417477e-05
WBGene00018164	0.946482	0.121807	2.12387	2.43445454359947e-09	0.245159	0.847921	2.51738	1.23276356256428e-12
WBGene00010873	0.661502	0.266224	1.93563	2.42481768978009e-10	0.197852	0.863105	1.6957	4.23896600390259e-08
WBGene00014177	0.342755	0.369528	0.783787	2.42419793555872e-05	0.425394	0.151339	0.577769	0.00246483
WBGene00016583	0.221208	0.67828	0.824031	2.42116392943737e-05	-0.308251	0.435567	0.535936	0.00870066
WBGene00045261	1.39875	0.0136433	1.66758	2.4123485474591e-05	0.255193	0.855407	1.73351	9.7986337915154e-06
WBGene00008593	-0.822015	0.693522	-5.82042	2.40172822283525e-11	-2.09697	0.0536012	-4.04339	1.7721243637906e-07
WBGene00017891	0.108371	0.897106	1.09731	2.39530781382955e-06	-0.131976	0.881585	0.492787	0.0563383
WBGene00000393	0.0599677	0.938077	1.18364	2.39146821562076e-09	-0.287024	0.522015	1.09862	3.80117123942967e-08
WBGene00020038	0.361458	0.41657	1.13934	2.38417712645126e-08	0.296924	0.511221	1.04346	3.97256091279431e-07
WBGene00020770	0.325442	0.796361	2.04069	2.38176108188554e-07	0.213421	0.888353	1.82789	4.63569089504992e-06
WBGene00021253	0.945236	0.0364555	2.37613	2.37497243233559e-16	0.636239	0.210419	1.91011	8.5146319624424e-11
WBGene00007096	1.44961	0.304943	3.95825	2.37312516767433e-08	0.530643	0.828842	3.18356	1.0943563734266e-05
WBGene00007694	1.42499	0.0504057	3.05932	2.36299948945472e-11	0.310595	0.855133	3.49195	2.56313765055876e-14
WBGene00000216	-0.599648	0.513449	-1.67306	2.35992934654132e-05	-0.474605	0.617842	-1.34691	0.000839597
WBGene00006770	0.650787	0.463535	2.31403	2.35914621931679e-09	0.0174378	0.993465	1.75752	9.66419901843771e-06
WBGene00011969	0.594018	0.0747192	1.20818	2.34947209678922e-09	0.446445	0.201349	1.28954	1.62002504792308e-10
WBGene00044418	0.526349	0.584874	1.6341	2.34327243811696e-05	-0.199969	0.894294	2.18228	6.26761482784368e-09
WBGene00021517	1.37824	0.0364555	3.75278	2.34125108081299e-19	0.637061	0.505122	2.91	7.42346133351631e-12
WBGene00011725	-0.659713	0.377202	-3.457	2.34092696185332e-21	-0.356317	0.72454	-3.64019	2.72568870417043e-23
WBGene00022196	0.635965	0.44254	2.44684	2.33694994316713e-11	0.345703	0.755993	1.75282	3.21395191111982e-06
WBGene00005550	2.15761	0.0720057	4.73195	2.3313452070093e-11	-0.392209	0.913633	4.85018	8.61277879821981e-12
WBGene00017417	0.79856	0.136383	2.78785	2.32927758150494e-20	0.119642	0.930633	2.47751	5.36989795597183e-16
WBGene00018138	-0.637439	0.639135	-4.57717	2.32555950946606e-20	-1.56399	0.0256228	-4.15433	1.10983301857576e-16
WBGene00014135	1.12864	0.199287	3.73917	2.31768388854174e-15	0.346464	0.83386	2.49829	2.61310089510146e-07
WBGene00021335	-0.614461	0.855022	-7.08298	2.31691714620984e-13	-0.86473	0.762693	-5.77136	1.96621100706684e-09
WBGene00009710	4.27483	0.012625	5.06332	2.31509548605621e-05	2.09171	0.360655	6.91467	2.77153761366226e-09
WBGene00019978	-0.629496	0.611069	-2.28221	2.31123435487814e-06	-1.30132	0.065912	-3.7032	4.03207561323668e-15
WBGene00019017	-0.535425	0.506664	-2.4601	2.30441075158828e-13	-0.596792	0.372705	-0.189244	0.719219
WBGene00017429	-0.53069	0.537419	-1.54091	2.30299679769149e-05	-1.72938	1.73498362980435e-05	-1.39614	0.000134248
WBGene00012101	1.83341	0.0104942	3.22005	2.29775789839887e-11	0.64956	0.571298	3.0208	5.03183632244741e-10
WBGene00006965	-0.4451	0.46796	-1.46738	2.2959184955776e-07	-0.365188	0.553935	-1.02145	0.000294731
WBGene00015333	-0.538153	0.659354	-3.07641	2.29128391960008e-11	-0.299039	0.852979	-3.25469	1.65155437262694e-12
WBGene00010214	-0.604681	0.659607	-2.67187	2.28982684215733e-07	-1.24625	0.117116	-2.43653	2.49465709637677e-06
WBGene00022027	0.250149	0.648479	0.872253	2.28711812987703e-05	0.114486	0.883091	0.282865	0.255453
WBGene00000762	-0.395805	0.516166	-1.11947	2.28081544532269e-05	-0.694905	0.0695909	-0.884673	0.000981899
WBGene00017881	-0.708098	0.520948	-3.45785	2.28007489208154e-14	-1.29021	0.0577867	-3.7265	3.34506369205147e-16
WBGene00020938	-0.80833	0.520909	-3.33412	2.27255497151088e-10	-0.763353	0.511221	-3.48174	3.91631741125088e-11
WBGene00001034	0.62604	0.104238	1.36159	2.2686919725978e-09	0.055501	0.962493	1.49949	4.24710677068201e-11
WBGene00003959	-0.260997	0.877439	-2.47906	2.2656102429123e-07	0.778272	0.416418	-1.09373	0.0367209
WBGene00004034	0.268899	0.800849	1.70705	2.26379741535853e-07	-0.0652573	0.972497	1.80355	4.05414550125957e-08
WBGene00044901	0.754331	0.105546	1.32748	2.25232355643442e-06	-0.582358	0.231228	0.565349	0.0724278
WBGene00000966	-0.938092	0.720029	-5.37546	2.24749326345196e-09	-1.98361	0.190949	-3.94621	1.85126475645965e-05
WBGene00003233	-0.10377	0.921678	1.2336	2.24473643367482e-05	-0.0491748	0.976856	0.508486	0.125411
WBGene00018562	1.12335	0.0515588	2.84215	2.24335717241147e-15	0.875244	0.14012	2.5899	9.24014554968363e-13
WBGene00021315	-0.280906	0.584387	-0.88687	2.24180019426671e-05	-0.327106	0.430015	-0.906283	1.22169348696201e-05
WBGene00011495	-0.385591	0.817858	-3.92137	2.23817513181255e-13	0.199679	0.925213	-1.64538	0.00171271
WBGene00007561	0.708085	0.151919	1.76734	2.23666845409582e-10	0.343227	0.628671	1.90216	8.83213942463748e-12
WBGene00013347	0.0947643	0.836253	0.679137	2.23345129134702e-07	0.0499355	0.931914	0.265148	0.0746439
WBGene00015324	0.094755	0.893608	1.01339	2.23345129134702e-07	-0.110925	0.884367	1.22992	1.82951995382173e-10
WBGene00008038	-0.1032	0.919604	-2.43457	2.22757302404777e-16	0.553742	0.268132	-0.20568	0.609963
WBGene00011869	-1.1058	0.220516	-3.92164	2.22757302404777e-16	-1.43055	0.0396406	-3.74527	8.04991177937848e-15
WBGene00017361	1.04114	0.114658	3.11578	2.22757302404777e-16	0.635522	0.423377	2.76239	6.27675976740726e-13
WBGene00021020	0.165333	0.883475	1.3708	2.22697557940724e-05	0.142408	0.914577	1.49896	2.75217999380494e-06
WBGene00013947	-0.455873	0.782392	-3.62716	2.2247261111276e-12	-1.02982	0.276055	-3.50111	1.71001558542148e-11
WBGene00009839	0.63897	0.0471394	1.60777	2.22465046135598e-16	0.1973	0.754403	1.27324	1.73088281229261e-10
WBGene00001580	0.111789	0.842246	1.27849	2.22465046135598e-16	-0.0206679	0.984655	0.727942	7.28660299345922e-06
WBGene00008567	-0.85894	0.620466	-6.02002	2.2242654356571e-20	-1.15776	0.370086	-4.57546	3.00722666658365e-12
WBGene00009319	-0.402709	0.517838	-1.25731	2.22112344588411e-06	-0.694059	0.0793428	-1.27314	1.57612087742661e-06
WBGene00044787	0.816556	0.612905	3.04265	2.2194005103486e-07	0.0340629	0.992875	2.06491	0.000823948
WBGene00012339	-0.222958	0.869998	-2.27068	2.21312997466072e-09	-0.428154	0.672246	-1.11957	0.0057927
WBGene00013597	-0.593915	0.387146	-1.55852	2.21168590488708e-06	-0.701792	0.20428	-1.47392	8.30090518811072e-06
WBGene00001675	-0.189851	0.844179	1.14066	2.20722177537107e-05	-0.833868	0.0452047	0.522091	0.0846666
WBGene00000040	-0.42629	0.525543	-1.56679	2.20441964508533e-08	-0.428002	0.473452	-0.971999	0.000901165
WBGene00007059	0.0798264	0.88055	0.632047	2.20395573056231e-05	-0.278964	0.312896	0.337714	0.0360385
WBGene00021183	-0.936979	0.778728	-4.61329	2.20395573056231e-05	-1.14471	0.688495	-6.00414	2.42906707559433e-08
WBGene00007422	-0.238072	0.789287	-1.67669	2.19555178737773e-09	-0.427306	0.474885	-0.751878	0.0129993
WBGene00000812	0.127947	0.836897	0.77668	2.19545910463682e-05	0.0665224	0.933106	0.878242	1.08478260076909e-06
WBGene00017787	0.737286	0.372877	1.68159	2.19532531284646e-05	0.485665	0.621888	1.34705	0.000874101
WBGene00000381	0.282479	0.574531	0.866435	2.19532531284646e-05	0.0545848	0.95737	1.22146	7.15584721247313e-10
WBGene00012445	-0.832555	0.286024	-2.90172	2.1918709769923e-13	0.0283512	0.990449	-1.75911	1.83271651985069e-05
WBGene00016099	0.116109	0.869998	1.23915	2.18917295983665e-10	-1.25267	5.84284034892706e-09	0.934204	3.01939505341879e-06
WBGene00019654	-0.574894	0.620883	-3.61946	2.18901168415925e-10	-0.45959	0.705774	-3.77717	1.78845963532537e-11
WBGene00011596	-1.39626	0.0240851	-2.20272	2.18096623945522e-07	1.29824	0.0171387	-2.82303	3.53648020379337e-11
WBGene00006869	0.834739	0.537419	3.08099	2.17451765543131e-08	-0.345604	0.870767	2.15745	0.000153435
WBGene00011639	-0.409238	0.302709	-0.973645	2.16956686676772e-06	-0.174727	0.780491	-1.17174	7.26349137160298e-09
WBGene00019782	-0.672738	0.415298	1.94362	2.16816242732247e-07	-0.687588	0.343064	1.31843	0.000716822
WBGene00009722	-0.542962	0.289489	-1.16247	2.16254141550212e-05	-0.0255611	0.986847	-1.10692	4.66328484692278e-05
WBGene00018209	2.61762	0.0318888	6.42338	2.16174907541406e-16	-0.177186	0.968788	5.09818	1.40084315502262e-10
WBGene00019803	-0.514351	0.677259	-2.31713	2.16050467263476e-07	-0.871442	0.278961	-1.65869	0.000314527
WBGene00000200	0.166162	0.942592	4.36325	2.1581764543958e-13	-0.180916	0.951409	1.19682	0.0832618
WBGene00003738	-0.477365	0.760083	-2.18481	2.14516021755345e-05	-0.777069	0.46202	-2.30699	6.22579599097378e-06
WBGene00009106	-0.433522	0.560884	-1.30683	2.14516021755345e-05	-0.0319673	0.986307	-1.50602	6.5958694942238e-07
WBGene00016877	-0.920057	0.59811	-3.25902	2.1388767337724e-06	-1.36927	0.254243	-3.18796	3.63869158271051e-06
WBGene00018222	-0.914956	0.319302	-2.67499	2.138734007073e-08	-0.466044	0.720075	-2.64624	2.4641402080797e-08
WBGene00021149	0.313523	0.547365	1.30678	2.13581586488789e-10	0.372746	0.364868	1.11521	8.8290894174626e-08
WBGene00004235	-0.624488	0.283037	-1.44167	2.13144955583352e-06	-0.482687	0.434844	-1.38025	6.11503806874101e-06
WBGene00012903	0.498366	0.0972157	1.34747	2.12919391915108e-14	-0.0818704	0.91457	1.30358	2.37548420900514e-13
WBGene00019914	0.0549256	0.939576	0.823427	2.12899761476436e-05	-0.213396	0.670939	1.17788	3.76570704360889e-10
WBGene00019345	-0.0754996	0.949405	-1.51438	2.12308723919568e-06	-0.112839	0.934496	-0.842494	0.0128126
WBGene00009838	-1.03413	0.608051	-5.90694	2.1203139939179e-11	-0.669555	0.779426	-5.91473	9.33757733220679e-12
WBGene00016783	0.281301	0.612905	1.10562	2.11998038619714e-07	-0.0712623	0.941521	1.21469	9.18344007969199e-09
WBGene00017764	0.431648	0.712106	1.94082	2.11972782142293e-06	-0.429472	0.704653	0.73102	0.120972
WBGene00008301	1.45485	0.169053	3.94707	2.119077317795e-11	0.820789	0.552829	2.90273	1.58127277730251e-06
WBGene00018917	-0.507632	0.847402	-5.06068	2.11852325887806e-10	-0.486727	0.858755	-4.66292	2.69400132578018e-09
WBGene00045457	3.36616	2.275069975679e-05	4.89542	2.11753076781409e-15	1.36319	0.204619	5.75872	1.47252967886082e-20
WBGene00013695	0.300538	0.411272	0.939517	2.11464513556519e-08	0.0229542	0.983708	0.9474	1.59809511801086e-08
WBGene00009397	-0.584472	0.761291	-3.2213	2.11049778666316e-07	0.806031	0.578356	-1.45521	0.0322953
WBGene00008201	-0.0433643	0.98667	2.61219	2.11032407592603e-05	0.448931	0.832935	1.8511	0.00375055
WBGene00045397	0.34343	0.717055	1.70677	2.11007988809802e-07	0.0822161	0.960467	1.24337	0.000243253
WBGene00020708	-0.139556	0.938322	-2.46938	2.1069818647902e-06	-0.105427	0.9661	-1.75168	0.000558937
WBGene00008859	0.4165	0.380454	1.16238	2.10042496923171e-07	0.389022	0.38191	1.24032	2.42906707559433e-08
WBGene00018725	1.90336	0.127198	5.45248	2.09807825287162e-14	1.58672	0.199677	3.7488	3.15473986958761e-07
WBGene00008654	-0.305132	0.703492	-1.55928	2.09623599506014e-08	-0.493476	0.361828	-0.794566	0.00763553
WBGene00020357	1.2228	0.233336	3.66698	2.09501757213808e-12	-1.06498	0.379403	3.01588	1.39638562029971e-08
WBGene00000539	-0.195402	0.869998	-1.49322	2.0936881446478e-05	-0.297373	0.769989	-0.854117	0.0197556
WBGene00016386	1.94315	0.148695	3.26554	2.09364043414074e-05	0.104018	0.984853	3.39918	7.6528778601062e-06
WBGene00004258	-0.825473	0.154198	-1.97488	2.0872059238463e-09	-0.618601	0.318328	-1.60987	1.60900149592632e-06
WBGene00013020	0.363928	0.317776	1.20346	2.08400293672114e-11	0.112535	0.870751	1.04911	7.90335933313189e-09
WBGene00006887	0.118301	0.836897	0.792034	2.08372948600796e-06	0.0406479	0.961756	0.389011	0.0326274
WBGene00044784	0.192151	0.612243	0.632817	2.08225163656429e-05	-0.0704199	0.908511	0.688372	2.76625869844643e-06
WBGene00007942	-0.503615	0.245227	-1.00343	2.08035636920501e-05	-0.426793	0.320448	-0.937963	7.14951947405122e-05
WBGene00004778	0.258598	0.687922	1.17634	2.07826783736449e-07	0.20394	0.768359	0.454992	0.0775479
WBGene00002201	0.31248	0.749616	1.6622	2.07826783736449e-07	0.292789	0.759878	1.31083	6.21057010134421e-05
WBGene00044167	0.848601	0.480632	2.48373	2.07342189187648e-06	0.239835	0.913633	1.88693	0.000446218
WBGene00018707	0.655961	0.532905	2.08502	2.069600440783e-06	0.253782	0.87915	1.04131	0.0291751
WBGene00011239	-0.239745	0.759851	-1.10461	2.06115030687075e-05	-0.29364	0.652656	-0.847728	0.00136276
WBGene00018045	-0.249347	0.884819	-2.12932	2.06115030687075e-05	-0.267137	0.8866	-2.29456	3.54923223948644e-06
WBGene00020358	0.405846	0.467495	1.66695	2.05832890791457e-12	0.0085692	0.994655	1.12943	4.14878986093168e-06
WBGene00000268	0.385389	0.397378	1.41069	2.05802352557103e-11	0.311919	0.50794	1.29778	9.9822952186266e-10
WBGene00015508	0.317755	0.565714	1.23156	2.05766405308239e-08	0.0672359	0.950321	1.31047	2.14850615601502e-09
WBGene00020909	-0.798321	0.777558	-3.88338	2.05729415928277e-05	-1.71442	0.295747	-4.07556	6.84260935614075e-06
WBGene00019717	2.25179	0.0360777	4.87078	2.05704840883968e-12	-0.367671	0.895749	3.84956	4.84626764148102e-08
WBGene00010545	0.344571	0.344513	1.23144	2.05704840883968e-12	0.157812	0.77434	0.926074	2.32085693229482e-07
WBGene00017880	-0.658106	0.631521	-3.90738	2.05382223419766e-11	-1.26582	0.12479	-4.04188	2.9548680257335e-12
WBGene00016621	0.506006	0.241907	1.35053	2.04960139672303e-09	0.257314	0.674013	1.2707	2.06636672799984e-08
WBGene00015048	0.952133	0.233336	2.81641	2.04668009423586e-11	0.901279	0.220472	1.71438	9.22302867075524e-05
WBGene00007563	1.44599	0.258269	4.39228	2.04467886812607e-11	0.340908	0.903292	3.21948	1.72892639599255e-06
WBGene00000656	-0.669486	0.35688	-1.83865	2.04344984377861e-07	-0.743943	0.221235	-2.13723	1.11664709505722e-09
WBGene00194769	-0.560248	0.560924	-3.05676	2.04327020931392e-14	-0.376266	0.737796	-2.44212	6.2255186754429e-10
WBGene00020216	-0.140729	0.855022	-0.955582	2.03833509495649e-05	-0.402825	0.328363	-0.665749	0.00411343
WBGene00001425	0.369098	0.288374	0.855862	2.03715559954871e-06	0.0673793	0.932212	1.03105	5.86926446598703e-09
WBGene00005649	0.787776	0.209487	1.62876	2.03273883108186e-06	0.371763	0.69043	2.41065	4.66620587511122e-13
WBGene00002183	-0.692378	0.423489	-1.90924	2.03273883108186e-06	-1.21184	0.0281688	-1.98916	6.71999411851742e-07
WBGene00008274	0.257496	0.825643	1.64183	2.02948874073984e-06	-0.000852246	0.999699	1.69502	8.54241150061553e-07
WBGene00012163	2.21785	0.00405899	3.61984	2.02837086131899e-11	1.03226	0.325529	3.92453	3.89874900168373e-13
WBGene00020550	-1.72231	0.156017	-3.16407	2.0271888126023e-05	-1.92305	0.0610546	-2.56939	0.000437053
WBGene00001006	0.553873	0.625964	2.23935	2.02252268548529e-07	0.13718	0.945527	1.9263	1.02974070029226e-05
WBGene00004504	0.253862	0.355774	0.835886	2.01729177979254e-10	-0.0617644	0.912774	0.905169	5.66933822130022e-12
WBGene00001365	0.398714	0.607977	1.29319	2.01010122900834e-05	-0.0402544	0.983708	0.964465	0.00198484
WBGene00019890	-0.617495	0.395242	-1.91109	2.00756924418139e-08	-0.500795	0.502352	-1.85545	5.66295776445252e-08
WBGene00019014	0.134498	0.913794	1.60652	2.0064106458651e-06	0.0605405	0.975776	1.13332	0.00121134
WBGene00007348	0.0497226	0.966	1.49723	1.99482702497186e-07	-0.0507428	0.976464	1.24096	2.26657862064215e-05
WBGene00018718	-0.446701	0.630213	-1.95656	1.99322152122929e-08	-0.149643	0.9184	-1.65935	2.60969744708737e-06
WBGene00021340	0.196029	0.659354	0.968955	1.9921378214988e-09	-0.0855243	0.894843	0.603149	0.000352202
WBGene00008681	2.02648	0.00244581	3.62372	1.98986860975264e-14	1.06643	0.190936	3.54079	1.30357705913069e-13
WBGene00019213	0.725567	0.0771068	2.09063	1.9839349250891e-17	0.548543	0.200409	1.67305	2.27657905860692e-11
WBGene00000292	0.241685	0.625954	1.04687	1.98064273198279e-08	-0.00127985	0.999139	0.798627	2.91709156335744e-05
WBGene00017500	-0.971986	0.758805	-5.92431	1.98030624515855e-05	-1.2581	0.613928	-4.71578	5.96902905241767e-05
WBGene00015382	0.145216	0.830738	1.16494	1.97811113889694e-09	-0.0158493	0.989551	0.681129	0.000870135
WBGene00020867	0.25835	0.609459	1.14865	1.97366407803679e-09	0.00712653	0.994644	1.23491	1.01773129879968e-10
WBGene00015947	1.53907	0.0151693	2.23203	1.97317093016917e-07	1.07377	0.106316	2.81007	3.30856665248828e-11
WBGene00008403	1.05014	0.176751	2.22652	1.97317093016917e-07	0.39018	0.776571	2.61794	5.11628265649743e-10
WBGene00019620	-0.387113	0.687922	-1.49471	1.97311642557588e-05	-0.593821	0.376465	-1.40717	6.17913063371226e-05
WBGene00003374	0.136153	0.818068	1.30154	1.97044561749947e-14	-0.329685	0.312103	1.32452	1.12966167460821e-14
WBGene00016315	0.386116	0.70657	1.53605	1.96239861514902e-05	0.476063	0.562546	1.06153	0.00450735
WBGene00015225	1.46444	0.0702882	3.28147	1.96194152268342e-11	-0.852669	0.427815	2.72122	4.36360766042149e-08
WBGene00014181	0.294616	0.824695	2.00499	1.96072905425998e-07	-0.0340442	0.98863	1.71364	1.16526862522508e-05
WBGene00020962	-0.730687	0.302709	-2.17046	1.95630992031402e-09	-0.355551	0.731842	-2.3761	4.78955317536128e-11
WBGene00010943	-0.387035	0.776489	-1.87943	1.95530811201938e-05	-0.543674	0.60094	-1.72288	9.87704390626097e-05
WBGene00015811	0.743473	0.235242	1.45821	1.95402826016271e-05	0.670555	0.259385	1.63158	1.3043633618982e-06
WBGene00008793	-0.581686	0.611827	-4.24316	1.9513861051476e-21	-0.650219	0.4999	-3.52206	2.05131930681037e-15
WBGene00009116	0.0844643	0.875694	1.07303	1.95068712228108e-13	0.312509	0.232173	0.70569	2.93934004307062e-06
WBGene00000285	0.498211	0.315509	1.55177	1.9499072852354e-10	0.737454	0.0363686	1.71987	1.6005619708426e-12
WBGene00138721	1.30613	0.256316	3.76904	1.9499072852354e-10	0.721204	0.644766	2.58871	2.42920414283248e-05
WBGene00016611	0.535295	0.520909	2.19673	1.9499072852354e-10	-0.0403724	0.985359	1.68486	1.82365482860621e-06
WBGene00017498	-0.368356	0.927947	-6.12485	1.94836552052671e-08	-0.374294	0.938254	-6.21037	1.27327156311012e-08
WBGene00010867	-0.540666	0.367685	-1.26557	1.9457269488936e-05	-0.185706	0.858881	-0.914882	0.0026428
WBGene00007220	-0.897548	0.373497	-2.8076	1.93798972713429e-08	-0.868438	0.343545	-3.72355	2.94531354897041e-13
WBGene00016664	-0.406455	0.745385	-4.19434	1.9374329086424e-22	-0.927647	0.173543	-2.17317	1.98911403621971e-07
WBGene00001333	0.100775	0.896312	1.02791	1.9366637602855e-06	-0.200017	0.753814	1.05572	9.45608656944465e-07
WBGene00009842	0.743951	0.23498	1.72406	1.92289713135575e-07	-0.135757	0.925916	1.88442	9.57888975302717e-09
WBGene00019058	0.310568	0.683852	1.96847	1.92181245347517e-14	0.306402	0.668884	1.1676	1.4803110808386e-05
WBGene00018601	0.434558	0.609159	2.131	1.9182659246485e-11	0.414677	0.596623	1.04113	0.00221225
WBGene00003092	1.98427	0.251284	5.4449	1.9152999109653e-09	0.775492	0.786304	3.98661	1.88042987103675e-05
WBGene00009895	-0.431402	0.703835	-3.07239	1.91412890766368e-15	-1.505	0.00211956	-3.06231	4.32719528700028e-15
WBGene00017301	-0.739148	0.404996	-3.1069	1.91062588724772e-14	-1.39942	0.0103333	-2.80262	8.37623413133666e-12
WBGene00012664	0.0971609	0.93784	-2.7599	1.9089901783754e-18	-0.481281	0.493215	-1.2876	0.000107041
WBGene00022089	-0.314243	0.63329	-1.08264	1.90635832075126e-05	-0.607246	0.1182	-1.12526	7.84875152525674e-06
WBGene00010150	0.540156	0.625954	2.34555	1.90588070543149e-08	0.270351	0.85879	1.58159	0.000259632
WBGene00003847	-0.710706	0.46496	-2.56951	1.90586847667742e-09	-1.18767	0.0604885	-2.12904	9.01090688894001e-07
WBGene00001366	0.125571	0.901007	1.23023	1.90557869399658e-05	0.0884896	0.947532	1.20293	2.82634744876674e-05
WBGene00009323	0.445111	0.156885	1.55377	1.90511495484122e-19	0.104278	0.880538	0.970547	4.82460460325998e-08
WBGene00006578	0.417899	0.543448	1.66982	1.90309679492217e-09	0.155023	0.887234	1.77905	1.5777329729486e-10
WBGene00008774	-0.568001	0.561739	-1.72764	1.89526708320706e-05	-0.645372	0.420821	-1.67633	3.26134064584292e-05
WBGene00004989	-0.251566	0.929	-4.24773	1.89183713556787e-08	-0.56683	0.821147	-4.21656	2.44198340978663e-08
WBGene00004046	0.317484	0.428723	0.799846	1.89045270759255e-05	0.421009	0.159685	0.877691	2.06312254544111e-06
WBGene00007775	-0.3189	0.779522	-1.62995	1.8892440279007e-05	-0.35254	0.736917	-1.20309	0.00170986
WBGene00017901	0.440292	0.561088	1.32134	1.884450000446e-05	0.148127	0.907294	1.58487	1.56988438321422e-07
WBGene00015695	-0.39862	0.701767	-1.90671	1.88265608316822e-07	-0.703827	0.289618	-2.07613	1.18105116564563e-08
WBGene00010116	-0.586008	0.439048	-2.05205	1.87850100747427e-09	0.0493447	0.982103	-1.86949	5.33300295209663e-08
WBGene00016788	0.905937	0.0173755	1.85206	1.87678587426829e-13	0.339208	0.575804	1.77708	2.58387962607229e-12
WBGene00012968	0.0847826	0.947702	-1.66751	1.87460998931846e-06	0.751969	0.192142	-1.86545	7.19228952959959e-08
WBGene00003952	0.139537	0.755451	0.63188	1.873277850412e-05	-0.139134	0.746111	0.821697	1.12292327744476e-08
WBGene00008579	0.17262	0.891366	1.50629	1.87278654516356e-05	-0.852211	0.15182	1.32	0.000203452
WBGene00013637	2.66217	0.0981366	6.38774	1.87219054304427e-11	-0.105026	0.986365	4.52046	3.8689917490362e-06
WBGene00011517	0.94275	0.0318888	1.26153	1.87115461568636e-05	1.37619	2.52547855615205e-05	1.80506	2.18933086675263e-10
WBGene00001761	-0.309935	0.815404	-1.72694	1.87115461568636e-05	-0.538076	0.553511	-1.57083	0.000108775
WBGene00017178	0.37709	0.480632	1.10218	1.87075149381144e-06	0.264921	0.664128	0.743933	0.00201159
WBGene00018150	0.00417952	0.994891	0.831237	1.87075149381144e-06	-0.13966	0.80384	0.397753	0.037345
WBGene00020258	-0.404175	0.872997	-3.19621	1.86976520565797e-05	-0.605396	0.786754	-2.36259	0.00179616
WBGene00015680	0.454734	0.542643	2.28627	1.86859152427443e-14	0.307237	0.723997	2.16607	6.69780744506971e-13
WBGene00012185	1.05062	5.41431972696544e-05	1.59448	1.86563056153122e-15	-0.347975	0.396429	1.18668	6.66788226092014e-09
WBGene00008451	-1.10431	0.280859	-5.77424	1.86563056153122e-15	-0.67058	0.597005	-5.06074	1.57682783941241e-15
WBGene00010204	-0.439305	0.787644	-2.253	1.86518009254329e-05	-0.417031	0.801846	-1.32049	0.0182415
WBGene00019444	-0.0985821	0.939409	-2.33449	1.86345710075314e-11	-0.0564668	0.977481	-1.78109	2.59045963378733e-07
WBGene00004503	-0.0262197	0.958101	0.564962	1.86333105513271e-05	-0.208253	0.435604	0.649414	5.59329940662382e-07
WBGene00019344	0.333864	0.711217	1.50404	1.85958447368614e-06	0.293174	0.753814	1.35672	2.00019109996455e-05
WBGene00016111	1.03593	0.0471394	1.7156	1.85652521352712e-07	0.385481	0.674814	1.19405	0.000508837
WBGene00020456	0.653925	0.151629	1.14295	1.85508190985075e-05	0.063367	0.962074	1.80716	2.49425143832066e-12
WBGene00086560	1.18935	0.402384	4.39785	1.85347840377641e-12	-0.861761	0.658594	2.79548	1.8687076849497e-05
WBGene00019197	1.03966	0.0860729	2.51506	1.85347840377641e-12	1.48123	0.000856206	1.8112	8.39272107103166e-07
WBGene00022645	0.881967	0.110598	2.1666	1.85316439374056e-11	-0.0821778	0.960447	1.6175	9.57945464600384e-07
WBGene00014003	-0.107059	0.891872	-2.51217	1.85138622576707e-28	-0.136678	0.868097	-2.2926	1.96482979741272e-24
WBGene00077770	0.384653	0.513449	1.3878	1.84255176321589e-08	0.282633	0.66507	1.31643	1.10765876082931e-07
WBGene00008436	-0.296571	0.750481	-1.34251	1.84133710608874e-05	0.053374	0.976123	-0.936355	0.00372227
WBGene00000426	0.375861	0.302709	0.89117	1.83303761417455e-06	0.195454	0.703266	0.65922	0.000603181
WBGene00000238	0.136917	0.898734	1.67538	1.83199144594907e-08	0.0668396	0.96625	1.53671	3.06435313659431e-07
WBGene00006464	0.576806	0.386212	1.64051	1.83135137642274e-07	0.184815	0.878758	1.88866	1.35329829612126e-09
WBGene00003715	-0.000258837	0.999492	1.13697	1.8296576668832e-08	-0.0181193	0.98863	0.694851	0.00113347
WBGene00022118	0.470044	0.27961	1.16412	1.82935035091746e-07	0.0656725	0.954554	0.791262	0.000647656
WBGene00015859	1.33907	0.048904	3.39198	1.82787774907881e-15	0.823033	0.310891	2.71146	3.97814230101852e-10
WBGene00045416	3.03462	0.000161085	4.84606	1.82787774907881e-15	1.06808	0.387886	4.99432	4.49761138448411e-16
WBGene00021334	0.465769	0.357023	1.28259	1.82708799047241e-07	0.0404355	0.978466	1.42882	4.92181134930789e-09
WBGene00010280	0.215746	0.767996	1.22369	1.82683878994155e-07	-0.0183731	0.989551	1.11941	2.22242405940588e-06
WBGene00013164	-0.717319	0.480632	-2.13143	1.82290487675939e-06	-1.09678	0.110396	-2.0038	8.03352023534699e-06
WBGene00008607	-0.690264	0.654715	-3.76784	1.8189197640547e-11	-0.871365	0.46904	-3.3381	3.81741530230706e-09
WBGene00007973	0.906607	0.180624	2.7257	1.81861157899034e-13	0.272238	0.834297	2.12939	1.70057450142114e-08
WBGene00015702	-0.329372	0.63926	-1.2862	1.81687507637978e-06	-0.387358	0.497533	-1.01122	0.000205041
WBGene00003402	-0.101463	0.917101	-1.41798	1.81200355800418e-07	-0.212903	0.805701	-0.713564	0.0138139
WBGene00003923	0.298772	0.483423	0.807224	1.81163168717255e-05	0.140323	0.820245	0.781636	3.26658964660141e-05
WBGene00021888	0.33	0.242102	0.656418	1.81114421042615e-05	-0.064216	0.919232	0.555042	0.000345453
WBGene00011755	-0.848922	0.0429846	-1.19846	1.80659922834001e-05	-0.553833	0.244474	-1.13225	4.93536061788956e-05
WBGene00020256	-0.36168	0.867518	-4.63185	1.80320894502008e-13	-0.167477	0.956749	-2.88435	3.28952969887814e-06
WBGene00003652	0.177431	0.819925	0.998162	1.798570840792e-05	-0.464714	0.268199	1.09521	1.78369390768981e-06
WBGene00012969	-0.428409	0.621337	-1.53791	1.798570840792e-05	1.19753	0.00229456	-2.43934	3.59952215412305e-11
WBGene00017437	0.331741	0.747056	1.9931	1.79494107127705e-09	-0.37844	0.674013	1.48925	1.19202496970157e-05
WBGene00019357	1.74528	0.0774741	2.93715	1.79237779515309e-06	-1.15793	0.308574	3.0577	6.0271925494687e-07
WBGene00017467	0.562457	0.324386	1.49064	1.78985620236943e-07	-0.167348	0.87915	1.52435	8.8878614068282e-08
WBGene00010925	0.44822	0.726111	-2.07861	1.78799944326043e-05	0.439371	0.72454	-0.727149	0.170298
WBGene00003368	0.188709	0.776023	0.992029	1.78556387081323e-06	-0.0298173	0.982321	0.492297	0.0299987
WBGene00007555	0.560428	0.307671	1.34197	1.78556387081323e-06	0.621968	0.178289	1.38087	8.16964742267628e-07
WBGene00007223	0.331571	0.434735	0.840652	1.78342585684475e-05	0.285301	0.496272	0.733961	0.000205841
WBGene00006568	0.208444	0.698986	0.809449	1.77930117604239e-05	0.252191	0.56299	0.540603	0.00599886
WBGene00003658	-0.324379	0.756274	-2.454	1.77438043265805e-13	-0.427573	0.600376	-1.47123	1.99024754437269e-05
WBGene00015251	0.224713	0.44962	0.690437	1.77279362215284e-07	0.161541	0.624437	0.526942	0.00010027
WBGene00004109	0.245521	0.477245	0.722065	1.7661579093091e-06	0.0544105	0.934496	0.828887	2.70092058697369e-08
WBGene00006987	1.07133	0.419868	4.02254	1.76584679626753e-11	0.546607	0.769574	2.69561	1.32375620416507e-05
WBGene00021518	0.906577	0.154832	1.91263	1.76410295181827e-07	0.141266	0.930318	2.32547	1.40084315502262e-10
WBGene00011182	-0.498327	0.611827	-1.82886	1.7593206075431e-06	-0.64274	0.394827	-0.775453	0.0700391
WBGene00019208	-0.795768	0.639831	-3.33856	1.75466759191951e-07	-0.692154	0.687044	-4.18568	3.8211915171715e-11
WBGene00022418	-0.0298364	0.980801	1.4606	1.74985128161443e-06	-0.753266	0.155504	0.660657	0.0533507
WBGene00018294	0.119974	0.830002	0.848857	1.74623081717396e-07	0.129017	0.805701	0.787057	1.49808848180153e-06
WBGene00006063	0.649346	0.445347	1.67497	1.74512680267034e-05	0.369663	0.740332	2.12599	2.45004676756479e-08
WBGene00012819	0.467334	0.494904	1.52028	1.7449526884513e-07	0.624379	0.212776	1.07016	0.000378672
WBGene00010505	-0.615694	0.746061	-4.86005	1.7449526884513e-07	-0.229434	0.932894	-3.66103	8.44023171256986e-07
WBGene00015362	1.00572	0.283867	2.71632	1.74174625860812e-08	0.737092	0.477958	2.55045	1.45476300621885e-07
WBGene00013598	0.821936	0.115484	2.03839	1.74138075048712e-11	0.26785	0.778887	2.38515	3.83357089696283e-15
WBGene00004811	2.05002	0.0446619	5.30093	1.73573869571263e-16	0.663734	0.725	4.23378	9.20327860788437e-11
WBGene00014124	0.21924	0.585531	0.821143	1.73171780093142e-07	0.212485	0.56311	0.696483	1.20231133286776e-05
WBGene00189956	-0.691501	0.498943	-2.36684	1.73171780093142e-07	-0.872769	0.265637	-1.63721	0.000345839
WBGene00010780	-0.681502	0.452559	-2.55909	1.72616902780716e-10	-1.00112	0.113538	-2.27231	2.02648302229516e-08
WBGene00014138	-0.592472	0.751082	-4.22883	1.72328318437514e-12	-0.78478	0.588028	-2.55941	4.00892640035526e-05
WBGene00003953	0.296063	0.266248	0.875997	1.71916644645138e-10	-0.0857076	0.870751	1.04213	2.67870950304098e-14
WBGene00016164	2.78041	0.180624	6.95065	1.71691844074418e-09	-0.108309	0.98778	4.73838	7.32079717453034e-05
WBGene00019478	0.634332	0.134918	1.08224	1.71223007961414e-05	-0.523054	0.220662	0.663927	0.0124427
WBGene00009334	-0.294139	0.710843	-1.74138	1.71107128926889e-10	-0.584749	0.214075	-0.896247	0.00187258
WBGene00000971	-0.586123	0.774964	-3.97581	1.71072103606317e-09	-0.220557	0.939105	-3.48118	1.2709967068732e-07
WBGene00006942	0.376753	0.669146	2.01867	1.71006782125192e-10	-0.214547	0.852856	1.84051	8.16065186840998e-09
WBGene00022893	0.315637	0.687811	1.75209	1.71006782125192e-10	0.132353	0.909114	1.34047	1.80735344875573e-06
WBGene00002215	0.250094	0.714097	1.0431	1.70914522202946e-05	0.0923331	0.929848	1.06611	9.97731392644041e-06
WBGene00002187	0.436099	0.402774	1.45173	1.70758821928274e-09	-0.205773	0.788142	1.84289	1.4683537488937e-14
WBGene00010899	1.09818	0.170341	2.70955	1.70758821928274e-09	-0.154556	0.939105	2.78216	6.81404073405105e-10
WBGene00001030	0.339133	0.0843273	0.715327	1.70758821928274e-09	0.253941	0.219952	0.917036	7.67845464788999e-15
WBGene00003389	0.175988	0.779522	0.961792	1.70284236557564e-06	0.144682	0.831036	0.732912	0.000375278
WBGene00012668	0.695063	0.242102	2.36391	1.70076249798663e-14	0.194081	0.870751	1.59163	5.294905887522e-07
WBGene00011097	1.25384	0.148695	2.16811	1.6981300696379e-05	1.07916	0.201832	2.33167	2.84660747796444e-06
WBGene00004437	0.640791	0.28888	1.36444	1.69407372567089e-05	0.747487	0.13082	1.24169	0.000100094
WBGene00003124	-0.727263	0.133363	-1.24598	1.68994493157497e-05	-0.578255	0.24086	-1.44021	4.35560293759886e-07
WBGene00022868	0.392006	0.40867	0.963514	1.68218128679797e-05	-0.0164278	0.989558	0.972655	1.25060892860989e-05
WBGene00020950	-0.618847	0.150177	-1.19243	1.67621860931606e-06	-0.727484	0.0375982	-1.1803	2.16294179621601e-06
WBGene00044332	-0.844532	0.656916	-3.85199	1.67621860931606e-06	0.337994	0.906457	-3.04893	6.01105295392119e-05
WBGene00000293	0.250125	0.503775	0.833539	1.67598205352002e-07	0.100207	0.865619	0.943343	2.38449863951579e-09
WBGene00003928	0.347743	0.288322	0.739911	1.67347404120865e-05	0.0298907	0.976075	0.839012	7.19082252686135e-07
WBGene00018090	0.387839	0.514506	1.31033	1.67224815489509e-07	0.0224233	0.988171	1.57121	2.25079877723001e-10
WBGene00020462	0.0988054	0.843619	0.684226	1.67067557716284e-06	-0.101233	0.838631	0.683795	1.55388667845488e-06
WBGene00022425	-0.0724508	0.930128	1.36957	1.6685489748812e-10	-0.35627	0.422813	0.579023	0.0135566
WBGene00001230	0.419892	0.307671	0.916581	1.66825045560728e-05	0.169709	0.801109	1.18456	1.18105116564563e-08
WBGene00017306	0.427858	0.574544	1.31571	1.6676391293946e-05	-0.0273139	0.988171	1.13291	0.000245873
WBGene00007463	-0.433156	0.213762	-0.915369	1.66344494378997e-06	-0.387691	0.242069	-0.441004	0.0344218
WBGene00017273	0.238531	0.685172	0.91588	1.64760990186238e-05	0.200768	0.746111	0.780245	0.000287682
WBGene00008499	-0.586379	0.609459	-2.13777	1.64499661272004e-06	-0.873428	0.268322	-1.62065	0.000392769
WBGene00006562	-0.529657	0.739777	-3.06015	1.64243131041429e-08	-0.332937	0.865709	-3.3238	8.19147976831728e-10
WBGene00009803	0.388453	0.373918	1.0078	1.63621010279758e-06	0.311165	0.493215	1.22939	2.77153761366226e-09
WBGene00011076	0.0154321	0.986118	-1.5329	1.63611294083028e-12	-0.416941	0.289618	0.225413	0.422482
WBGene00012699	-0.560465	0.65434	-2.46233	1.63074491524164e-07	-0.800121	0.373728	-1.57214	0.00111936
WBGene00002299	0.10025	0.88055	0.964014	1.62774490923312e-07	0.26694	0.510567	0.467457	0.0194261
WBGene00000567	0.216102	0.655337	1.12123	1.62418117961155e-10	0.166859	0.753048	0.798886	9.67525712364756e-06
WBGene00000002	-0.761535	0.559287	-3.34326	1.62188644567534e-10	-0.836654	0.439945	-3.24763	6.33450464621457e-10
WBGene00002274	0.915964	0.142884	2.28028	1.62188644567534e-10	0.465482	0.588578	2.34982	5.15013165040197e-11
WBGene00000515	0.336487	0.549096	-1.45609	1.61926496625952e-10	-0.139974	0.870767	-1.14228	7.944162324481e-07
WBGene00006927	-1.21101	0.36251	-3.8484	1.61873492919908e-09	-2.02434	0.0213775	-3.57636	2.6702151972924e-08
WBGene00008402	0.157275	0.72902	0.917128	1.61873492919908e-09	-0.26102	0.400391	0.84133	3.95246861787077e-08
WBGene00014057	-0.385804	0.827803	-3.09468	1.61795558979421e-08	-0.711982	0.550499	-2.43819	6.61514680631035e-06
WBGene00023425	-0.399956	0.789287	-2.9569	1.61795558979421e-08	0.113766	0.961944	-2.12541	2.25471505047952e-05
WBGene00000675	-0.494716	0.564219	-1.52118	1.61309368684946e-05	-0.429657	0.610798	-1.81959	1.48504393839345e-07
WBGene00002980	0.113809	0.843619	0.725869	1.61309368684946e-05	0.167054	0.720772	0.581534	0.000703222
WBGene00019946	0.0817353	0.919247	1.0677	1.61270488271079e-06	-0.0669293	0.950039	0.588305	0.0134165
WBGene00012069	2.81418	0.00855786	3.55777	1.61195628614294e-06	1.12696	0.477158	3.41708	4.39167579503865e-06
WBGene00003925	0.227041	0.513449	0.70691	1.61195628614294e-06	0.0664073	0.914226	0.778658	9.35356642399618e-08
WBGene00017045	0.159383	0.81861	0.992543	1.60822903761727e-06	0.169745	0.796775	0.901663	1.51250808081889e-05
WBGene00008302	0.404524	0.858723	3.66734	1.60228583943748e-09	0.691462	0.687044	1.98142	0.00232963
WBGene00001819	-0.517187	0.655337	-3.0968	1.60225960846356e-13	-0.467503	0.68426	-2.06543	1.67080387569499e-06
WBGene00011734	0.448382	0.225436	1.43282	1.60225960846356e-13	0.052114	0.958554	1.01831	3.19513658145914e-07
WBGene00017571	0.581654	0.256823	1.50872	1.59065319766844e-08	0.460961	0.391949	0.781477	0.00642752
WBGene00007725	1.05189	0.0790851	1.78417	1.58979604395382e-06	-0.0109589	0.994716	2.78527	1.54964678560148e-14
WBGene00015537	1.45383	0.0124425	3.25498	1.58948787053353e-17	0.681236	0.394827	2.8544	1.71177975182017e-13
WBGene00012583	-0.350596	0.874536	-4.60947	1.57465558428094e-13	0.0892411	0.982321	-2.94342	3.66797147208517e-06
WBGene00001578	-0.823723	0.523776	-2.38345	1.57260927096304e-05	-0.824009	0.472975	-2.35916	1.84246817587761e-05
WBGene00000550	-0.199954	0.776896	-0.988664	1.56605402894257e-05	-0.230194	0.710935	-0.298229	0.282336
WBGene00019579	1.82305	0.0386123	2.53833	1.56542671712815e-05	0.160852	0.956377	3.25822	1.39638562029971e-08
WBGene00015800	0.159202	0.712138	0.896274	1.5649795193098e-09	-0.518144	0.00893667	0.688853	5.82482883433993e-06
WBGene00022813	-0.155722	0.931679	-2.57094	1.56210726611423e-07	-0.488161	0.718682	-2.16455	1.11990459032253e-05
WBGene00003473	-0.765113	0.597598	-2.49089	1.55811163715654e-05	-0.756706	0.563704	-1.52518	0.0120958
WBGene00017001	0.306001	0.70658	1.449	1.55394728578687e-07	0.262762	0.754666	1.00155	0.000479837
WBGene00011030	0.716908	0.445347	2.0356	1.54574062774574e-06	0.241501	0.881585	2.04216	1.407524593511e-06
WBGene00012202	-0.478909	0.603949	-2.50902	1.53111504969335e-12	-0.478796	0.561858	-0.977329	0.0107022
WBGene00009952	-0.642743	0.495581	-1.78479	1.52878022177226e-05	-1.24657	0.0256228	-1.98301	1.16626032181438e-06
WBGene00004279	0.335021	0.472178	1.05584	1.52874658964949e-07	0.11532	0.884113	1.19897	1.55624919478004e-09
WBGene00016906	-0.495306	0.270378	-1.03742	1.52739776791019e-05	-0.346928	0.495223	-0.716765	0.00383939
WBGene00019515	-0.0600717	0.96802	-1.64014	1.52596749919645e-05	-0.411676	0.674814	-0.0386165	0.955504
WBGene00012909	-0.099626	0.913357	-1.76618	1.52088678043031e-12	-0.461391	0.328735	-0.809987	0.00217606
WBGene00000857	0.536531	0.157302	1.21021	1.52009004483809e-08	-0.0781826	0.935786	1.02026	2.60969744708737e-06
WBGene00011940	0.167722	0.850917	1.23547	1.51822417698276e-06	-0.0685643	0.957808	1.35406	1.05212678999128e-07
WBGene00002055	-0.70294	0.484791	-4.75311	1.51573689310155e-24	-1.72599	0.00127016	-4.81799	4.95970673420037e-25
WBGene00009023	0.62287	0.215065	2.68616	1.51573689310155e-24	0.358593	0.576835	2.23102	7.09448193273175e-17
WBGene00017654	0.656978	0.519544	2.40424	1.51516851900418e-08	-0.308364	0.834116	1.79256	4.03662536794325e-05
WBGene00012451	1.57861	0.1232	2.61524	1.51372287169778e-05	-0.0491607	0.989551	2.41454	7.05072522865663e-05
WBGene00011990	-0.379042	0.611485	-1.31277	1.51372287169778e-05	0.164845	0.879679	-0.554236	0.0913895
WBGene00017427	-0.497415	0.438207	-1.28848	1.51372287169778e-05	-0.400876	0.544343	-1.07287	0.000367178
WBGene00003167	-0.259036	0.869998	-2.01909	1.51372287169778e-05	-0.309586	0.841714	-1.88465	4.79715661215876e-05
WBGene00015884	1.14095	0.322758	2.49385	1.51353312741515e-05	-1.89858	0.0743677	2.82587	5.85139956971211e-07
WBGene00004822	0.439399	0.65434	1.55771	1.51353312741515e-05	0.382399	0.698781	1.57061	1.12387554810276e-05
WBGene00019614	-0.00651212	0.997513	2.6683	1.51353312741515e-05	0.174776	0.959201	1.76281	0.00714931
WBGene00014999	0.389294	0.427167	1.39079	1.51338062406264e-10	-0.0438411	0.972761	1.4165	7.2403068094955e-11
WBGene00004986	-0.638289	0.677024	-3.84142	1.50789926684876e-12	-0.916123	0.409989	-3.55849	8.33921438897829e-11
WBGene00017364	-0.383883	0.886455	-4.83297	1.50195488512576e-09	-0.673197	0.775589	-3.01869	0.000158749
WBGene00206494	1.65547	0.0312758	2.44526	1.50110354374304e-06	-0.32984	0.868332	3.93494	1.4691725561149e-15
WBGene00045456	0.871473	0.19391	1.76959	1.50057902812842e-06	-0.642525	0.420821	1.2552	0.00101295
WBGene00019105	0.346672	0.687922	-3.28311	1.50001504396057e-24	-0.0885394	0.955068	-1.14877	0.000335189
WBGene00189961	1.31864	0.570347	4.50002	1.49493367973155e-06	-0.989906	0.700486	3.42594	0.000354615
WBGene00020016	-0.486849	0.833357	-5.8526	1.49428716242212e-13	-0.328358	0.9062	-6.28713	1.16059595043391e-14
WBGene00014194	0.702229	0.346612	2.84516	1.49308302794573e-15	0.738352	0.253809	1.32858	0.000456393
WBGene00017071	-0.505545	0.634198	-1.76609	1.49187548449881e-05	-0.277443	0.84322	-1.50099	0.000280922
WBGene00022891	1.42434	0.151034	4.09861	1.48901267163724e-13	0.710861	0.610283	3.09791	4.54903192677692e-08
WBGene00017964	-0.393926	0.495581	-1.39736	1.48702283791966e-08	0.118287	0.909114	-0.564193	0.0397968
WBGene00002024	0.963876	0.0168833	1.32433	1.48411147545909e-06	-0.233578	0.783433	1.21914	1.08234678933051e-05
WBGene00011957	1.17204	0.235836	2.3233	1.4829852193143e-05	0.709338	0.563763	2.67834	3.87797829216285e-07
WBGene00007452	-0.683083	0.711217	-3.27864	1.47899091855481e-06	-0.119408	0.973791	-2.3341	0.0005672
WBGene00002986	0.272597	0.525004	0.860903	1.47899091855481e-06	0.128438	0.83386	1.11367	1.83773489739877e-10
WBGene00021927	0.899041	0.349555	2.64257	1.47353399525119e-08	0.17041	0.934496	2.79656	1.98119691918272e-09
WBGene00015080	0.315771	0.846387	2.39717	1.47079191998049e-07	-0.432743	0.760582	1.11278	0.0268077
WBGene00017220	0.410043	0.27961	1.17267	1.46989927483545e-09	0.305416	0.457087	1.06879	4.61085667593297e-08
WBGene00003214	-0.115834	0.869998	-1.19292	1.46957590099223e-09	-0.285013	0.518445	-0.600583	0.00436835
WBGene00013724	0.529636	0.202229	1.56329	1.46644231938461e-12	0.0532505	0.964741	1.37602	7.42294167982176e-10
WBGene00021425	-0.290413	0.374871	-0.767692	1.46500808000899e-06	-0.413303	0.0798642	-0.575389	0.000382998
WBGene00015413	-0.495453	0.454881	-1.55702	1.46365078361642e-07	-0.57523	0.284335	-1.4895	5.44701146335201e-07
WBGene00022259	0.0900987	0.913234	1.07085	1.4616240045919e-06	-0.405898	0.359568	0.829744	0.000268077
WBGene00002879	-0.190543	0.848244	-1.39262	1.4616240045919e-06	-0.345198	0.628011	-1.11006	0.000165015
WBGene00017448	0.658022	0.25218	2.10397	1.46119193390324e-12	0.149902	0.905843	1.70615	1.66558858375549e-08
WBGene00044659	1.74725	0.257263	3.45001	1.4561920927901e-05	-0.074381	0.989538	4.04774	1.81272244946328e-07
WBGene00014836	1.50617	0.0275041	3.15051	1.4558918462064e-12	0.0796565	0.976187	3.11752	3.38461553679594e-12
WBGene00011852	-0.677024	0.815404	-6.31612	1.45565317718983e-08	-0.0218898	0.995298	-4.12693	8.29847600178124e-06
WBGene00005551	0.501184	0.859128	3.63964	1.4544950653392e-06	0.294266	0.93332	2.23773	0.00536157
WBGene00010333	0.331871	0.343513	0.906074	1.45164915218509e-07	0.153143	0.769989	0.700142	7.26650320116776e-05
WBGene00000107	-0.443354	0.51248	-1.50513	1.45163462165231e-07	-0.478127	0.403111	-1.3699	2.0763901077654e-06
WBGene00008020	1.21113	0.0907772	3.24935	1.44893470983597e-14	0.318195	0.830174	2.75544	1.33986709069079e-10
WBGene00013690	-0.0800973	0.955657	-1.66569	1.44846613606505e-05	0.0175423	0.993465	-1.3712	0.000437752
WBGene00007808	-0.227165	0.901011	-2.77535	1.44602112599975e-07	-0.438591	0.783733	-0.929127	0.118617
WBGene00009783	0.251285	0.450095	0.780307	1.44602112599975e-07	-0.00754142	0.993277	0.669239	8.53562129342064e-06
WBGene00007392	0.461829	0.273708	1.51365	1.44383518538548e-12	0.206042	0.752843	1.36024	3.04723414522245e-10
WBGene00000205	0.543406	0.266248	1.3408	1.44300198456926e-07	0.186517	0.830357	1.11208	1.78016949512031e-05
WBGene00004876	0.15514	0.787976	0.802604	1.43931607644468e-05	-0.117672	0.85879	1.10062	9.19086301782383e-10
WBGene00021549	0.245399	0.782392	1.24514	1.43751465603604e-05	0.023207	0.989268	1.69362	1.37309954955518e-09
WBGene00008226	1.27768	0.16821	2.95097	1.43582216162114e-08	0.673795	0.596538	2.11864	8.17582367483914e-05
WBGene00001770	1.27086	0.0120847	2.39884	1.43450063128606e-12	1.36525	0.0012219	1.68514	1.31742504370422e-06
WBGene00006920	-0.279475	0.571385	-0.873331	1.43376284034278e-05	-0.268	0.554838	-0.878754	1.17333337327756e-05
WBGene00012739	0.715449	0.346041	1.64232	1.43376284034278e-05	0.79132	0.216028	1.22956	0.0015812
WBGene00006175	4.07137	0.000878583	5.16717	1.42976459094203e-08	1.39723	0.49441	4.94844	6.55742406836381e-08
WBGene00021354	0.35764	0.541515	1.43654	1.42971654421398e-09	-0.211466	0.773732	2.1242	1.65534064003595e-19
WBGene00007811	1.14509	0.00136948	1.39029	1.42943452112713e-07	-0.0420749	0.979112	1.72493	3.60757347945956e-11
WBGene00012203	0.0888512	0.830738	0.715418	1.42746218198273e-09	-0.0500188	0.922894	0.563367	2.93642394044814e-06
WBGene00003911	0.274379	0.769741	1.78805	1.42640208692183e-09	-0.233181	0.812423	1.30159	1.83160861080031e-05
WBGene00008341	-0.616039	0.656916	-2.69688	1.42398832962643e-07	-0.504868	0.731538	-3.7322	1.53878851218538e-13
WBGene00010113	0.327505	0.677259	1.37164	1.42392734398404e-06	-0.0987145	0.936889	1.06196	0.000267904
WBGene00006391	0.393246	0.316021	1.02181	1.42145747835732e-07	0.131573	0.854742	0.790247	7.05037899481741e-05
WBGene00017567	-0.807274	0.448903	-2.53949	1.42086760171813e-07	-1.33982	0.0554122	-1.47952	0.00334067
WBGene00020690	-0.296039	0.789287	-1.84112	1.4203688224439e-06	1.01524	0.0324279	-1.51486	4.70337261568104e-05
WBGene00021160	-0.667557	0.72742	-3.45876	1.41999306102634e-07	0.0683997	0.986402	-3.40678	2.2508435999716e-07
WBGene00016990	0.407631	0.146164	1.01323	1.41246952939201e-10	-0.00675111	0.993465	1.27017	5.97094507581462e-16
WBGene00011119	-0.513277	0.631508	-2.55858	1.41246952939201e-10	-1.04634	0.0878679	-2.17111	7.44790894847791e-08
WBGene00000136	-0.604119	0.482489	-4.8135	1.41205881656756e-38	-0.643958	0.380664	-1.24221	0.00148935
WBGene00004826	0.269413	0.442395	0.761987	1.40878176576161e-06	0.0110857	0.990449	0.616132	0.000128017
WBGene00017416	2.9178	0.0762685	6.74275	1.40560267408119e-11	0.197997	0.972761	6.21201	6.99549237189638e-10
WBGene00019615	0.669725	0.451474	2.63826	1.40560267408119e-11	-0.152543	0.930675	2.33276	3.52592012421932e-09
WBGene00014251	-0.571335	0.711217	-2.37566	1.40553840599888e-05	-1.1324	0.219952	-1.77924	0.00153067
WBGene00008905	-0.618734	0.813898	-6.35141	1.40400649266801e-11	-0.429504	0.887234	-4.59118	2.6702151972924e-08
WBGene00020981	-0.324876	0.758327	-2.28945	1.40275419604787e-11	-0.272001	0.803968	0.909082	0.0127526
WBGene00016262	0.785713	0.348658	1.97358	1.40063473267496e-06	-0.322169	0.816454	1.83682	8.0318981288469e-06
WBGene00017199	2.93256	0.0283307	6.38509	1.39362135557945e-13	1.73737	0.288745	3.24337	0.000408088
WBGene00011739	0.551244	0.530529	2.63171	1.39362135557945e-13	-0.0033168	0.998791	1.63963	9.02890066335544e-06
WBGene00022668	0.272116	0.495581	1.12654	1.39075168533908e-11	0.23904	0.534294	1.09379	6.64297655107011e-11
WBGene00020022	-0.31408	0.674718	-1.80139	1.39026503785757e-11	-0.571099	0.220174	-1.05063	0.000162081
WBGene00007932	0.939033	0.0632879	2.27917	1.38882511204482e-13	1.39726	0.000141127	1.72201	4.44380193332989e-08
WBGene00016870	1.93715	0.0414192	2.92158	1.38833756478162e-06	1.71724	0.0609326	2.10269	0.000925513
WBGene00004467	0.260967	0.556014	0.791661	1.38822674378148e-05	0.0294017	0.978574	1.04271	4.34367904603046e-09
WBGene00002273	0.248228	0.75046	1.43772	1.38738444458716e-08	0.072313	0.955685	0.976352	0.000201594
WBGene00007974	0.331235	0.512437	0.939929	1.38688388836242e-05	0.140186	0.855419	0.662733	0.00304153
WBGene00019546	-0.00991857	0.990886	-1.00744	1.38628839506773e-05	0.175147	0.809413	-0.684296	0.00403205
WBGene00003651	0.576528	0.248368	1.16404	1.38628839506773e-05	0.16692	0.865736	1.47841	1.46754082102722e-08
WBGene00077658	0.515706	0.0866887	0.805984	1.38427749589987e-05	0.232783	0.606023	0.704155	0.000159545
WBGene00021977	0.807522	0.127198	1.75012	1.3831096277712e-08	-0.0266692	0.98863	1.61672	1.97276647425721e-07
WBGene00001489	0.0371832	0.942727	0.905203	1.38307023498134e-11	-0.130194	0.749971	1.29226	2.12836396207369e-22
WBGene00017735	0.771105	0.0693564	2.05277	1.38210055906888e-15	0.273564	0.709383	2.01607	8.04991177937848e-15
WBGene00007102	0.232049	0.797132	1.36315	1.37724699552103e-06	0.0287104	0.986761	0.543252	0.0904369
WBGene00010828	0.0768152	0.932601	1.15703	1.37724699552103e-06	0.0048409	0.996589	1.1836	7.32642068661892e-07
WBGene00020940	-0.354916	0.848244	-2.61374	1.37366202760557e-06	-0.526165	0.731174	-2.48297	4.66498813977576e-06
WBGene00011677	1.06162	0.359338	3.65803	1.37002592933741e-11	0.642304	0.66608	2.3569	2.88337562373727e-05
WBGene00021590	0.842802	0.406588	3.14402	1.37002592933741e-11	-0.286993	0.872571	2.78197	3.30560280609271e-09
WBGene00001579	-0.0050043	0.995407	1.01206	1.36987497983739e-05	-0.174221	0.820245	0.586893	0.0178652
WBGene00013311	-0.236238	0.75347	-1.0841	1.36796220027628e-05	-0.439704	0.344462	-0.705399	0.00674575
WBGene00000965	0.208612	0.601499	0.746714	1.36531212573859e-06	0.0500652	0.944198	0.703947	5.60407845504456e-06
WBGene00021772	-0.709543	0.530697	-2.70945	1.36531122244795e-08	-1.02868	0.194269	-3.10991	6.93757016390272e-11
WBGene00018427	0.620075	0.657567	3.24682	1.36492381126633e-10	-0.108208	0.969709	1.87321	0.000428889
WBGene00013650	-0.366294	0.667571	-1.89514	1.36264400760588e-09	-0.350257	0.670679	-2.06741	3.60757347945956e-11
WBGene00015518	1.0092	0.0747192	2.41461	1.36026079062718e-12	0.165754	0.910891	2.38752	3.20070340054813e-12
WBGene00004810	0.294393	0.581064	0.935046	1.35900099578523e-05	-0.197188	0.755032	1.42406	7.81769792913611e-12
WBGene00008564	-0.480769	0.667571	-1.8155	1.35900099578523e-05	-1.04542	0.096286	-1.43483	0.000751006
WBGene00000988	-0.673012	0.656221	-3.35514	1.35830793729148e-09	-1.94213	0.00733496	-3.24492	5.36660922653719e-09
WBGene00006897	-0.495378	0.70744	-2.21554	1.35731208287671e-05	-0.712384	0.46162	-2.96748	1.19581108370745e-08
WBGene00018782	0.292403	0.619559	0.995387	1.35574857432364e-05	0.178274	0.805701	1.26471	1.56702179123284e-08
WBGene00009384	-0.868048	0.197561	-2.03642	1.3536353005487e-07	-1.21911	0.0146064	-1.31911	0.000660228
WBGene00007218	0.197126	0.89711	1.96246	1.3506831573178e-06	0.824572	0.257823	0.828921	0.0735705
WBGene00003571	-0.29773	0.837872	-2.07868	1.3506831573178e-06	-0.667969	0.443919	-1.02634	0.0263814
WBGene00000761	-0.0565479	0.967773	-1.68657	1.34904547338113e-06	-0.463578	0.562409	-1.44272	4.47210265510378e-05
WBGene00011926	1.38614	0.13802	2.39376	1.34852947254218e-05	0.473232	0.78097	2.8086	1.94484334756289e-07
WBGene00013219	0.386387	0.215514	0.745339	1.34380451431333e-05	0.174506	0.713843	0.904072	5.90215975716143e-08
WBGene00012878	0.584477	0.305848	1.28469	1.34168272590422e-05	-1.10691	0.00232389	1.30922	8.29657783464387e-06
WBGene00018345	1.12257	0.299954	3.79778	1.34030942411836e-12	-0.505503	0.769574	3.23686	2.53940948709346e-09
WBGene00007689	0.447485	0.480632	1.3424	1.33828601502966e-06	0.13044	0.909819	1.53503	2.30117493836021e-08
WBGene00020631	0.685038	0.277899	1.69547	1.33823576263381e-07	-0.493513	0.508004	1.45738	7.84875152525674e-06
WBGene00020837	-0.52739	0.46144	-1.6833	1.33708423086643e-07	-0.795544	0.10463	-1.39666	1.53104256378138e-05
WBGene00009431	1.58181	0.0290839	2.34483	1.33540437220629e-06	-0.371784	0.814605	3.08681	9.26373290080036e-11
WBGene00010277	-0.459033	0.827458	-3.73059	1.33531234188143e-09	-0.784488	0.59539	-2.23081	0.000484545
WBGene00018704	-0.163652	0.848779	1.29765	1.33387014193725e-07	-0.163425	0.854742	0.697502	0.00792291
WBGene00017765	-0.38498	0.655337	-2.12042	1.32574205898144e-11	-0.518297	0.422816	-1.76464	2.73769122034616e-08
WBGene00000420	0.386964	0.264758	1.41081	1.325413331644e-15	0.132449	0.830357	1.03672	8.9481748518537e-09
WBGene00000198	-0.349919	0.7136	-1.87715	1.32434452433736e-08	-0.595085	0.346948	-1.31253	0.000119225
WBGene00004859	0.755459	0.12732	2.26093	1.32370195415691e-15	-0.0403694	0.982952	2.3637	1.15830281927701e-16
WBGene00003239	0.47775	0.176751	1.91984	1.31876818413562e-23	0.0959185	0.908602	1.51623	8.04991177937848e-15
WBGene00003904	0.259256	0.362605	0.724266	1.31561664489665e-07	0.121502	0.773218	0.591265	2.28375588763248e-05
WBGene00020307	0.26136	0.741161	1.56906	1.31241513477481e-09	-0.431249	0.420332	1.34118	3.1314874922257e-07
WBGene00194742	-0.514655	0.716564	-2.32767	1.31046687745934e-05	-0.26021	0.891427	-1.08262	0.0503539
WBGene00007919	1.10945	0.000161085	2.24057	1.30598499611586e-24	0.198953	0.775508	1.96856	6.26726042163169e-19
WBGene00000169	0.206855	0.88055	-2.89824	1.30509475773789e-14	-0.495033	0.581912	-0.971955	0.0191057
WBGene00006729	-0.504472	0.27961	-1.08481	1.30310540833809e-05	-0.643674	0.0769147	-0.795895	0.00170113
WBGene00001398	-0.500615	0.750015	-2.28162	1.30202649328306e-05	-0.216364	0.92081	-2.46855	1.91630757313159e-06
WBGene00002881	0.784689	0.242102	2.46015	1.30138851682547e-12	-0.286539	0.805723	1.95883	2.93705484315088e-08
WBGene00009006	0.4754	0.396638	1.58023	1.29959615177458e-09	0.124879	0.910031	1.35617	2.76413869026522e-07
WBGene00006735	0.149238	0.652908	0.677895	1.29674119219297e-08	-0.0956407	0.809593	0.467484	0.000150738
WBGene00022368	0.286927	0.452121	0.945506	1.29034816185878e-08	0.125601	0.827547	0.656787	0.00013659
WBGene00014864	-0.714192	0.648455	-3.71072	1.28974021048065e-07	0.125794	0.966415	-4.63984	1.65945896555589e-09
WBGene00014759	-0.216215	0.929941	-3.84944	1.2831146595188e-05	-0.47882	0.827457	1.049	0.162106
WBGene00011995	0.105486	0.820835	0.720521	1.28151786550795e-07	0.133432	0.738263	0.54156	0.000108775
WBGene00013906	0.104803	0.931192	-2.08334	1.28062064269094e-10	0.232912	0.830357	-1.3245	6.55023280431466e-05
WBGene00011099	0.507008	0.494945	1.38256	1.27948476752418e-05	0.088457	0.957082	0.786927	0.0210153
WBGene00008506	-0.670403	0.250774	-1.85832	1.27734033781946e-09	-0.596933	0.290393	-1.14228	0.000352202
WBGene00018921	0.12209	0.924561	2.94778	1.27711935055661e-18	-0.328853	0.748577	1.8139	1.47959363286161e-07
WBGene00001604	-0.813225	0.249846	-1.66445	1.2759898471721e-05	-0.0385375	0.986761	-2.1265	1.2030145563045e-08
WBGene00016763	0.580066	0.0755304	1.61986	1.27178575716867e-16	-0.0927733	0.913281	1.41951	7.55536230781267e-13
WBGene00303021	-0.561009	0.396638	-1.65062	1.26774841971122e-07	-0.777854	0.107603	-1.66042	1.05212678999128e-07
WBGene00007885	-0.448415	0.843524	-3.20982	1.26292849340604e-06	-1.32137	0.247833	-1.5341	0.0319821
WBGene00006607	-0.557883	0.378648	-1.3463	1.25635180046489e-05	-0.393419	0.579738	-1.5114	6.82409443845372e-07
WBGene00013636	4.84586	0.0216945	7.91258	1.25417496130962e-08	1.82074	0.652901	5.7276	7.09135779493137e-05
WBGene00010605	0.2469	0.793902	1.3196	1.24915195405056e-05	-0.449494	0.477958	1.73193	4.36078403312683e-09
WBGene00016710	0.246891	0.55568	0.738857	1.24491830629771e-05	-0.253501	0.501628	0.79803	1.53652905319944e-06
WBGene00008561	0.722993	0.46796	2.28037	1.24166349630058e-07	0.405108	0.758151	1.2043	0.00958403
WBGene00018270	0.291201	0.339823	0.78948	1.24166349630058e-07	0.0875607	0.879823	0.531054	0.000614476
WBGene00003162	-0.725859	0.154777	-1.54906	1.24166349630058e-07	-1.06252	0.00406896	-1.33835	6.58487090525539e-06
WBGene00012889	0.564582	0.12992	0.958854	1.23951195772181e-05	0.295947	0.560171	1.02599	1.99566057979589e-06
WBGene00044743	0.62896	0.361561	1.88039	1.23603364806173e-08	0.307864	0.758151	1.63591	1.01255989755143e-06
WBGene00012390	0.251676	0.544513	0.812847	1.23518176494441e-06	0.202634	0.634683	0.57192	0.000972998
WBGene00007393	1.47539	0.127198	3.18208	1.23226297844246e-08	0.832889	0.504792	3.15479	1.79509479203856e-08
WBGene00006932	-0.0781252	0.842379	0.498943	1.23112418109414e-05	-0.212529	0.310113	0.479206	2.62390576117046e-05
WBGene00016027	-0.698104	0.659354	-2.60029	1.22994732597265e-05	-0.96743	0.410624	-2.0338	0.000819515
WBGene00017515	-0.346035	0.701477	-1.55577	1.22928897316172e-06	-0.815129	0.0912205	-1.32356	4.38670347529151e-05
WBGene00006928	-1.30303	0.274724	-3.72922	1.22653378508246e-09	-2.20817	0.00533399	-3.37384	5.12044662482216e-08
WBGene00015052	-0.132895	0.936832	-3.9734	1.22154048589934e-19	-1.71157	0.00143309	-3.01039	5.52294224214253e-12
WBGene00011422	-0.289939	0.697889	-1.32305	1.21935400476179e-06	0.634038	0.116293	-1.51431	1.87590949523929e-08
WBGene00020710	1.38841	0.0295709	1.88554	1.21676771031321e-05	0.187106	0.917351	2.6942	1.32279600543776e-10
WBGene00001247	-0.286308	0.843619	-1.86968	1.2149729084177e-05	-0.566973	0.552792	-2.07832	8.49519232088051e-07
WBGene00016923	1.4388	0.0959594	2.52175	1.21190561327951e-06	0.871906	0.409619	1.81394	0.000753637
WBGene00017283	-0.318667	0.749805	-1.60246	1.21106172278789e-06	-0.446447	0.552389	-1.48047	8.28942673171574e-06
WBGene00016265	-0.14569	0.924036	1.99881	1.21073850660751e-06	0.753056	0.327277	0.518277	0.315547
WBGene00016004	0.62334	0.167656	1.35789	1.20858288172094e-07	-0.961361	0.00269708	1.32913	2.34811702052088e-07
WBGene00008068	-1.08134	0.582189	-4.90176	1.20709842710974e-09	-1.27496	0.419761	-4.59882	8.83210367383407e-09
WBGene00014244	-0.48524	0.762322	-2.94081	1.20670399501767e-08	-1.05679	0.244474	-2.44112	3.22228877248311e-06
WBGene00007506	1.35176	0.00598984	2.39861	1.20209943055934e-12	0.318803	0.757678	3.01976	3.63553862098924e-19
WBGene00016431	-0.72925	0.63024	-4.03434	1.19576290942181e-12	-0.863629	0.478605	-3.82212	2.04303989930099e-11
WBGene00013946	-0.391144	0.790265	-2.07479	1.19489698705175e-05	-0.650623	0.531643	-2.50624	7.19207401618807e-08
WBGene00045275	-1.06392	0.260016	-3.03698	1.19301381932969e-09	-1.63601	0.013913	-2.03644	6.86026477316268e-05
WBGene00012330	-0.53276	0.694373	-2.13795	1.19292121875249e-05	-1.39293	0.0420256	-1.60176	0.00138779
WBGene00011115	0.312209	0.299585	0.748605	1.19113509763311e-06	0.0969273	0.865232	0.924975	9.76600418079616e-10
WBGene00018683	0.848133	0.560962	2.83013	1.18946535928927e-06	-0.295639	0.905734	2.15438	0.000320932
WBGene00000392	0.114284	0.931192	-1.86737	1.18709678992781e-07	-0.429655	0.613574	-1.00127	0.0070293
WBGene00004093	-0.313572	0.713105	2.3133	1.18495498443842e-15	-0.200074	0.850792	0.822231	0.00959223
WBGene00012622	1.65998	0.0125014	2.55732	1.18382297172293e-08	0.758657	0.413563	3.40988	1.36068589865421e-14
WBGene00004829	0.374634	0.577808	1.60429	1.18129927989029e-09	-0.350416	0.576987	1.01701	0.000216474
WBGene00007024	-0.660859	0.28733	-1.57104	1.18124851362901e-06	-0.74153	0.156094	-1.36347	3.07210852440175e-05
WBGene00020268	-0.337976	0.747666	-1.8271	1.1790786319064e-07	-0.672564	0.281655	-1.58131	6.02603617039768e-06
WBGene00003196	0.296569	0.559152	1.08245	1.1790786319064e-07	0.155234	0.820873	0.500488	0.0250668
WBGene00000776	-0.657631	0.195565	-1.68981	1.17644330239358e-09	-0.898333	0.0180405	-0.97722	0.000824904
WBGene00020736	1.12466	0.0118182	2.11834	1.17504643705315e-12	0.171164	0.884367	2.21269	1.48368135922115e-13
WBGene00003688	0.550003	0.561088	1.85228	1.17365515091485e-06	-0.0750061	0.972738	1.87313	8.40532665628242e-07
WBGene00020139	-0.582264	0.609459	-2.15372	1.16761915383972e-06	-0.850342	0.288932	-2.17815	8.47458378020267e-07
WBGene00017676	0.430061	0.250317	0.954945	1.15972590748499e-06	0.0621939	0.94845	0.995022	3.05570119893842e-07
WBGene00016728	-0.0326048	0.972388	-1.55803	1.15954435635044e-10	-0.253428	0.699624	-0.44542	0.106382
WBGene00010745	0.177474	0.847402	-1.51564	1.15491665673225e-08	1.29107	1.26613401627133e-05	-0.698794	0.0144827
WBGene00000514	0.230561	0.776299	1.34612	1.1528632148098e-07	0.0358255	0.982872	1.10651	1.84939884977744e-05
WBGene00010870	1.05436	0.173156	3.17244	1.15236209931475e-13	0.325226	0.824571	2.54879	4.61049006395431e-09
WBGene00013215	0.398248	0.461464	1.49977	1.14922906678036e-10	0.119958	0.902658	1.73372	7.84263258172267e-14
WBGene00019730	-1.20552	0.168064	-3.74881	1.14889524409894e-14	-1.46371	0.0379187	-3.63792	1.15573730538931e-13
WBGene00000841	0.713841	0.0608036	1.7891	1.14889524409894e-14	0.173965	0.831036	1.7355	1.15573730538931e-13
WBGene00015791	0.653361	0.283037	2.45881	1.14862575867038e-15	-0.552071	0.369822	1.83177	4.88397455063461e-09
WBGene00019550	-0.305486	0.803229	-3.15528	1.14862575867038e-15	-1.26239	0.0127251	0.950904	0.0192706
WBGene00018259	0.835579	0.0878029	1.3206	1.14768285013432e-05	0.471069	0.45303	1.49804	3.81039300697862e-07
WBGene00003914	-0.281773	0.782934	-1.45194	1.14768285013432e-05	-0.785244	0.126361	-0.580552	0.12405
WBGene00018014	0.3987	0.438207	1.0183	1.14629032523883e-05	0.376776	0.427416	0.995971	1.56306548931181e-05
WBGene00010795	0.172162	0.885377	1.49103	1.14551018976115e-05	-0.0965506	0.955185	1.46787	1.50246995909963e-05
WBGene00195176	0.967968	0.426413	2.4781	1.14414574203709e-05	0.563629	0.722048	2.7709	6.66542319032172e-07
WBGene00016595	-0.500377	0.759297	-5.95947	1.14397522374369e-25	-0.88383	0.400479	-4.68703	2.59705706571125e-18
WBGene00005446	3.92191	0.0204907	5.03785	1.14376118312182e-05	2.10545	0.356559	4.53655	9.09785147611311e-05
WBGene00013228	0.462778	0.590694	2.03311	1.14032802753158e-09	-0.147538	0.917351	1.40635	4.60118805609749e-05
WBGene00021702	0.670886	0.15495	1.62947	1.13680583714495e-09	0.10234	0.931914	1.43849	1.05333355221313e-07
WBGene00007421	0.242999	0.662539	1.28904	1.13475749546391e-10	0.472986	0.153196	0.695475	0.00103476
WBGene00000560	1.00067	0.274632	2.61093	1.13410659492692e-08	-1.35823	0.120233	1.87966	7.59812548216564e-05
WBGene00011411	0.850982	0.0738395	1.75523	1.13232999833705e-09	0.60416	0.242208	1.80894	3.41065553489658e-10
WBGene00271815	3.33828	0.0318888	6.86717	1.1313824452938e-11	0.0536248	0.992958	5.6778	3.23398877822397e-08
WBGene00004890	-0.583931	0.283037	-2.13363	1.13121201288078e-14	-0.575512	0.242469	-1.59281	1.45592094495613e-08
WBGene00014106	-0.578228	0.44254	-1.9578	1.1246957980091e-08	-0.0728701	0.967671	-1.13672	0.00140995
WBGene00009903	0.0736625	0.965006	-2.95716	1.12440035035321e-09	-0.591296	0.542571	0.0206232	0.980162
WBGene00000074	0.844255	0.463528	2.69586	1.12437718849472e-07	0.199028	0.929796	2.4421	1.91110202618039e-06
WBGene00018174	-0.407114	0.505479	-1.65904	1.12412852634917e-10	-0.792116	0.0283328	-0.477376	0.112012
WBGene00010274	-0.494516	0.83462	-4.45764	1.12412852634917e-10	-0.866148	0.60358	-2.53709	0.000381071
WBGene00013623	0.788543	0.115618	1.55483	1.12404790206464e-07	0.232643	0.812427	1.83866	2.0378772095475e-10
WBGene00008028	-0.364752	0.772537	-2.81625	1.12196554276733e-07	0.450347	0.647027	-1.69167	0.000160917
WBGene00019738	-0.285959	0.855022	-3.97148	1.11840115453384e-19	-0.736255	0.413096	-3.07863	3.25531085250172e-12
WBGene00007983	0.500348	0.255521	2.01893	1.11840115453384e-19	0.461117	0.267044	1.43559	2.82006740583067e-10
WBGene00011262	0.270397	0.848244	3.14756	1.11784748447298e-15	-2.28651	6.20818588501298e-07	-0.0366599	0.962259
WBGene00022717	0.221207	0.653036	0.882693	1.11362661016676e-06	-0.0861836	0.909114	0.970526	6.53976371336894e-08
WBGene00015352	0.337324	0.675806	1.40793	1.11024868400318e-06	0.280458	0.741018	1.12469	0.000139263
WBGene00003572	-0.667158	0.623279	-3.3157	1.10890708587856e-10	-0.642592	0.610223	-2.75366	1.12917007857582e-07
WBGene00009902	-0.491417	0.830738	-4.05369	1.10861236733412e-09	-1.50379	0.173333	-2.95938	1.39772899014118e-05
WBGene00012208	0.469588	0.076737	0.730994	1.1075670510116e-05	0.0346936	0.969255	0.829183	4.19736802221859e-07
WBGene00004929	0.639942	0.223316	1.50203	1.1074072966471e-07	0.352823	0.610603	1.23873	1.67484383833819e-05
WBGene00021531	0.101134	0.904714	1.22838	1.10665384882357e-07	0.302016	0.584579	1.06547	5.44591111180011e-06
WBGene00003713	1.26092	0.0187355	2.26897	1.10594289649407e-10	0.63897	0.370308	1.66817	4.17996417078473e-06
WBGene00018200	-0.467821	0.779522	-3.49315	1.10594289649407e-10	-0.582045	0.685407	-3.13884	6.35159468253259e-09
WBGene00000150	0.194492	0.655337	0.715922	1.1055115558522e-05	-0.126248	0.80941	0.974996	7.86968852723465e-10
WBGene00021556	0.906646	0.000616887	1.50193	1.10287153447399e-14	0.144577	0.833062	1.79698	2.68630468137983e-20
WBGene00022028	0.398366	0.579239	1.46979	1.09937674432312e-07	-0.23358	0.80384	0.859089	0.00350174
WBGene00021128	-0.708819	0.403679	-1.77712	1.09867779602408e-05	-1.06474	0.0724181	-2.06551	2.11569533379384e-07
WBGene00004276	0.207679	0.589797	0.80049	1.09692760930269e-07	0.171669	0.667364	0.680128	8.55743569739679e-06
WBGene00001262	-0.451317	0.495581	-1.27522	1.09595671026547e-05	-0.54821	0.293129	-0.417462	0.227943
WBGene00013587	-0.597853	0.707496	-2.49584	1.09289035318264e-05	-1.30657	0.144067	-3.04356	4.8492863223464e-08
WBGene00016879	-0.426564	0.378283	-1.03995	1.09289035318264e-05	-0.29064	0.6024	-0.986316	2.94836225251955e-05
WBGene00009257	0.728343	0.480632	2.10107	1.09236893593724e-06	0.384089	0.787187	2.36599	2.2701471794703e-08
WBGene00016797	-0.440996	0.818068	-2.55826	1.08999601420907e-05	-1.22627	0.20306	-1.24268	0.049693
WBGene00019744	1.76304	0.000161085	3.09726	1.08568697836142e-18	1.41529	0.00135282	1.77188	1.13262019696287e-06
WBGene00017339	0.278198	0.548805	1.59994	1.08568697836142e-18	0.169444	0.765467	0.735627	0.000135591
WBGene00015479	-0.526522	0.544513	-1.60406	1.08294508622455e-05	-0.246737	0.842767	-1.74242	1.37265278671062e-06
WBGene00010055	-0.53121	0.580436	-2.66898	1.08104781085923e-12	-0.830402	0.195279	-2.40608	2.05174695176718e-10
WBGene00003723	0.196215	0.786772	1.2831	1.0775124599051e-08	0.451149	0.267369	0.931942	5.6427599069399e-05
WBGene00002036	0.373863	0.595797	1.65927	1.07693866337023e-09	0.223823	0.800458	1.88247	4.06171596693908e-12
WBGene00008731	0.616016	0.308728	1.36187	1.07620066688152e-05	0.337965	0.683615	0.650711	0.0576333
WBGene00012713	-0.617988	0.214498	-1.21424	1.07528163640314e-05	-0.607185	0.174109	-1.081	0.000101141
WBGene00019166	1.43358	0.14033	3.5922	1.07246894113785e-10	0.13852	0.961214	3.26629	6.14017102791185e-09
WBGene00019368	-0.0381513	0.980993	-4.42976	1.07237410902101e-25	0.0428247	0.986761	-1.8078	2.80107672328417e-05
WBGene00003511	-0.590135	0.35688	-1.53315	1.07176419199542e-06	-0.332418	0.695647	-1.09262	0.000749757
WBGene00044737	0.866906	0.316021	2.14056	1.07176419199542e-06	-0.291611	0.852394	1.51934	0.000809929
WBGene00005189	0.768401	0.266248	2.94883	1.07054687863396e-19	1.11803	0.0201552	1.10149	0.00279966
WBGene00001404	-0.347556	0.790265	-1.8505	1.07019940652427e-05	-0.803661	0.284473	-2.01188	1.35167330305397e-06
WBGene00013202	0.0497901	0.954624	1.01751	1.07013597503767e-05	0.0709426	0.94845	0.907207	9.87704390626097e-05
WBGene00020887	0.703093	0.387513	1.71037	1.06936297978901e-05	0.0124822	0.994655	2.38934	2.18937710591499e-10
WBGene00012641	0.370997	0.561838	1.26243	1.06914088401198e-06	0.148084	0.880538	1.29757	4.90428131531193e-07
WBGene00008634	-0.391679	0.611386	-2.05681	1.06903712890582e-11	-0.129112	0.917351	-1.84494	9.56175963132472e-10
WBGene00007221	0.557722	0.292578	2.51936	1.06805009713538e-21	0.23499	0.782049	1.88176	2.11344224619427e-12
WBGene00002058	1.00013	0.0866887	2.78863	1.06803625633273e-15	0.348064	0.737401	2.31125	5.66336282452984e-11
WBGene00019225	-0.766324	0.361259	-3.21802	1.06803625633273e-15	-0.640721	0.447036	-2.03797	6.78305017906034e-07
WBGene00004855	0.267588	0.871138	2.09202	1.06741795078799e-05	0.0536143	0.985359	1.54041	0.00163098
WBGene00003989	0.70349	0.283671	2.04753	1.06640289595624e-09	-0.481925	0.523263	1.72842	3.90084837851837e-07
WBGene00020471	-0.048548	0.974929	2.04374	1.06237252048767e-07	-0.355949	0.756428	2.35363	6.92980963470905e-10
WBGene00009434	0.349653	0.450366	1.87248	1.06018295759284e-20	-0.0923934	0.915608	1.48554	3.2393743829113e-13
WBGene00000522	1.20755	0.0240231	2.98736	1.05931298565342e-17	1.11399	0.0235211	2.62356	1.15573730538931e-13
WBGene00006433	-0.447748	0.448903	-1.18761	1.05850904997591e-05	-0.771343	0.0413954	-1.10779	4.21940929737529e-05
WBGene00013200	0.598617	0.278888	1.28049	1.05850904997591e-05	0.605871	0.218247	1.28974	8.46444734961184e-06
WBGene00018353	0.119374	0.882322	1.20046	1.05660685822211e-07	-0.189433	0.792182	0.652102	0.00673962
WBGene00009213	0.295709	0.815404	2.13203	1.05657204076855e-08	-0.517956	0.551444	2.68837	3.50677283383768e-13
WBGene00011520	0.737908	0.284337	1.70523	1.05628472421105e-06	0.253041	0.841714	1.89579	3.49865454751541e-08
WBGene00017449	0.621716	0.516349	2.56013	1.05496551206026e-10	-0.238602	0.877728	2.39791	1.98119691918272e-09
WBGene00004999	-0.50494	0.654323	-2.20103	1.05348280485754e-07	-0.679959	0.416638	-1.44799	0.000773669
WBGene00004767	0.09582	0.803687	0.667301	1.04960171273583e-08	-0.0546993	0.912774	0.810402	2.18648690846068e-12
WBGene00018823	0.583191	0.131729	1.57735	1.04536706138054e-12	0.116201	0.897532	1.966	7.05019955708409e-19
WBGene00019983	0.522147	0.191621	0.992194	1.04144274494848e-05	0.191594	0.78097	1.26504	8.73340811035964e-09
WBGene00006272	1.03406	0.14033	2.54817	1.03919495703696e-10	-0.219328	0.894503	3.4143	2.37460371191029e-18
WBGene00018035	-0.0141194	0.987489	1.52113	1.03669667160956e-11	0.102196	0.915747	0.659737	0.00663098
WBGene00011366	0.166979	0.834005	1.26609	1.03634674321558e-08	0.0588341	0.960341	1.05421	2.73864373849466e-06
WBGene00000199	-0.0442961	0.953994	0.878558	1.03613478364646e-05	-0.245382	0.608824	0.695015	0.000629223
WBGene00004894	0.243216	0.716564	1.03894	1.03555440293837e-05	0.232633	0.72542	0.620617	0.0128942
WBGene00020311	-0.907877	0.283037	-3.33942	1.03310903613202e-14	-1.64125	0.00260061	-2.92702	1.78426426196708e-11
WBGene00004116	0.095483	0.873948	0.898878	1.03228622001761e-07	-0.0770392	0.914226	0.734379	1.93619038692819e-05
WBGene00021355	-0.617813	0.126658	-1.26255	1.02682604688188e-07	-0.648804	0.063878	-1.17342	8.71576330680595e-07
WBGene00007659	6.19795	0.0117059	8.1798	1.02511436792676e-06	2.50491	0.552633	7.66487	5.41434414484564e-06
WBGene00003922	0.207408	0.496948	0.694256	1.02063713281753e-07	-0.071867	0.887234	0.885463	5.43484460131624e-12
WBGene00007331	-0.276212	0.803413	-2.06225	1.01886072488271e-09	-0.224994	0.85514	-2.25643	2.33441028237972e-11
WBGene00044029	0.760809	0.611386	2.57612	1.01602897556439e-05	0.35479	0.870751	2.03853	0.00062664
WBGene00013331	0.73529	0.119221	1.34642	1.01257306467237e-06	0.0862783	0.950179	0.94357	0.000982745
WBGene00022572	0.94622	0.150924	1.69231	1.01245084781318e-05	-0.177109	0.911666	2.44674	4.78955317536128e-11
WBGene00017133	-0.852277	0.635313	-3.70939	1.01176515617397e-07	-1.6331	0.128524	-3.82341	3.53363206207048e-08
WBGene00002259	0.0113219	0.992635	-1.63484	1.01121831775737e-06	0.0162855	0.993277	-0.55146	0.155233
WBGene00017308	1.72043	0.0636464	4.48466	1.00900784603812e-15	0.999409	0.391949	3.03802	1.26716528254477e-07
WBGene00004062	-0.503503	0.630248	-3.50897	1.00252171946617e-19	-0.842131	0.211435	-3.12979	1.04718582407422e-15
WBGene00018874	0.51067	0.426655	1.44644	1.00199473503854e-06	0.798797	0.0669385	1.19205	7.53663290792994e-05
WBGene00044001	0.0920041	0.954502	-1.69012e-05	1	-0.0400858	0.987019	-0.667961	0.186068
WBGene00012169	0.738782	0.747666	0.000186994	0.999958	0.415462	0.886919	-0.357646	0.766841
WBGene00007876	4.07372	0.0697592	-0.00103594	0.999622	0.131012	0.988171	1.04304	0.610859
WBGene00219749	0.231805	0.89077	0.00037942	0.999596	0.246255	0.894443	-0.321367	0.648202
WBGene00018680	0.0483163	0.97953	0.000434537	0.999555	0.175893	0.933106	-0.0147297	0.987345
WBGene00017354	-0.895696	0.711217	0.000768377	0.999555	-0.187657	0.965263	-1.22294	0.23272
WBGene00018681	-0.247113	0.73734	-0.000302781	0.999444	-0.120657	0.906198	-0.13829	0.713145
WBGene00010487	-0.58301	0.796361	0.00138339	0.998915	-0.000189444	0.99996	-1.14925	0.183813
WBGene00017370	0.521357	0.859128	0.00203057	0.998784	-0.323651	0.932553	1.73694	0.050667
WBGene00000913	0.215222	0.820484	-0.000807427	0.998492	0.172417	0.870567	-0.136227	0.758626
WBGene00021075	0.232021	0.884819	0.00128201	0.998492	-0.715579	0.458518	0.441794	0.454772
WBGene00020324	-0.0926876	0.937872	0.00094464	0.998422	0.213065	0.842944	-0.0227736	0.970466
WBGene00002000	0.0442133	0.952224	0.000618234	0.998357	0.10271	0.888067	0.205021	0.407137
WBGene00011445	0.105199	0.913234	-0.000882275	0.998344	0.152358	0.879982	1.15471	1.35886480646529e-05
WBGene00012210	-0.201759	0.929941	-0.0020148	0.998344	0.0804067	0.983708	-0.290098	0.758626
WBGene00009254	-0.00601958	0.993442	-0.000718289	0.998344	-0.021701	0.986402	0.00152652	0.997583
WBGene00019593	0.291906	0.886045	-0.00210372	0.998307	1.5595	0.0669331	1.30148	0.0405424
WBGene00008551	-0.2671	0.940389	-0.0036094	0.998145	0.727533	0.802254	-0.616367	0.65579
WBGene00003449	0.719499	0.878507	0.00540302	0.998075	0.527047	0.92559	0.00326556	0.999381
WBGene00009652	0.54205	0.554611	0.00169233	0.997888	0.116738	0.94845	-0.0669404	0.920978
WBGene00008132	0.741853	0.330259	-0.00173025	0.997867	-0.412502	0.688495	1.29204	0.00112115
WBGene00010850	0.372792	0.721856	-0.00169103	0.997809	0.20884	0.879982	1.18685	0.00166703
WBGene00008791	0.76385	0.814891	0.00491229	0.997619	1.12352	0.649706	0.48835	0.74758
WBGene00018122	0.758913	0.833217	-0.00525128	0.997619	-0.441856	0.922175	0.138062	0.943816
WBGene00008684	-0.0654767	0.962364	0.00200846	0.997278	0.00411787	0.998319	-0.360833	0.44873
WBGene00010460	-0.0617034	0.980801	-0.00379908	0.997278	0.273397	0.922102	-0.586399	0.5255
WBGene00006440	-0.028649	0.987621	0.0027283	0.997278	0.503664	0.700486	-0.624243	0.309318
WBGene00023470	-0.0709349	0.98667	0.00604695	0.997278	-0.0165748	0.997743	0.85554	0.557026
WBGene00015095	-0.382247	0.713723	0.00215459	0.997211	0.151458	0.921704	-0.817213	0.0428461
WBGene00017570	0.304496	0.907503	-0.00446499	0.997167	-0.116588	0.979112	-0.710378	0.489568
WBGene00077563	-0.0588006	0.989187	-0.00681439	0.997167	0.337707	0.949582	-0.503245	0.779661
WBGene00015740	-0.28969	0.812779	0.0023112	0.997154	0.371129	0.715235	-0.304992	0.546575
WBGene00011708	0.127182	0.936091	0.00257236	0.997154	0.836988	0.246154	0.321996	0.57914
WBGene00021458	0.298901	0.867518	-0.00317099	0.997154	-0.544607	0.704883	-0.232506	0.774373
WBGene00014821	-0.041193	0.970921	-0.00184542	0.997088	-0.302966	0.698845	1.0573	0.000248392
WBGene00013279	0.489734	0.899436	0.00722585	0.997079	0.869815	0.802254	0.447443	0.800651
WBGene00016839	0.691173	0.807287	0.00574786	0.997077	0.242001	0.956211	-0.151114	0.923141
WBGene00008885	-0.256022	0.787099	-0.00204699	0.996961	-0.0905817	0.949582	-0.273762	0.496796
WBGene00011762	0.0107378	0.994415	0.0029552	0.996841	0.0066728	0.997731	-0.346833	0.545129
WBGene00021260	0.126765	0.880812	-0.00169822	0.996841	0.501093	0.212103	0.257845	0.400443
WBGene00011748	0.255858	0.961913	0.0109352	0.996456	0.204374	0.981551	-0.291059	0.906656
WBGene00013568	0.703047	0.532651	0.00390263	0.996257	0.32272	0.84607	1.70629	0.000288559
WBGene00013325	0.161094	0.836897	-0.00188598	0.996257	0.104519	0.913093	0.166576	0.606499
WBGene00015337	-0.0386659	0.986359	0.0044733	0.996257	-0.378853	0.847472	-0.266198	0.757646
WBGene00000789	-0.0969982	0.886442	-0.00163791	0.996185	-0.0407698	0.96958	-0.0925613	0.763238
WBGene00008999	-0.331761	0.625599	-0.00227659	0.995954	-0.131829	0.898466	0.380612	0.222534
WBGene00013679	0.00299277	0.995749	-0.00129439	0.995954	-0.0568905	0.930338	0.0213731	0.937567
WBGene00020419	0.302362	0.898734	0.00603103	0.995927	0.22068	0.940708	0.518221	0.57669
WBGene00016410	0.389136	0.886045	-0.00726442	0.995849	0.468645	0.870767	-0.284663	0.828895
WBGene00015041	0.301746	0.852501	0.00452253	0.995783	0.485561	0.703585	-0.0672446	0.938667
WBGene00016747	0.271613	0.870419	-0.0045688	0.995783	0.203545	0.91758	-0.195235	0.801975
WBGene00019949	1.06278	0.623549	0.00799836	0.995783	0.339408	0.924212	-0.144981	0.92378
WBGene00044761	0.422992	0.818068	0.00549748	0.995749	0.497857	0.759878	1.52719	0.00723516
WBGene00009879	-0.352061	0.868996	-0.00587282	0.995689	0.642739	0.667364	0.26466	0.77164
WBGene00019748	-0.59224	0.537893	0.00412459	0.995481	-0.131873	0.940708	-0.0905294	0.898314
WBGene00013327	0.085886	0.96802	0.00550656	0.995481	0.907165	0.380069	-0.0882669	0.927078
WBGene00022719	-0.14888	0.779522	0.00175259	0.995481	-0.401771	0.138913	-0.207793	0.333574
WBGene00013344	-0.302798	0.610734	0.00242095	0.995424	-0.407871	0.357895	0.308811	0.268232
WBGene00017376	0.164341	0.953994	0.0080774	0.995187	1.05962	0.504792	-0.594409	0.566903
WBGene00021828	0.146594	0.818068	-0.00212535	0.995089	-0.116014	0.871029	0.173288	0.49382
WBGene00001717	1.52846	0.14033	0.00701925	0.995071	0.0196865	0.994655	0.0574028	0.961299
WBGene00013400	-0.45553	0.739777	0.00510536	0.995071	-0.0357242	0.989551	-1.01493	0.0471722
WBGene00044680	0.745625	0.349064	0.00448381	0.995057	-0.201752	0.897532	1.27887	0.00172379
WBGene00016200	-0.106406	0.86649	0.00205691	0.995038	0.0706271	0.925742	-0.0707122	0.80778
WBGene00003169	-0.413158	0.711217	-0.00461315	0.995029	-0.95857	0.114443	-0.30591	0.573597
WBGene00013473	0.647799	0.896849	0.0162078	0.995029	0.467397	0.939105	-0.149286	0.953306
WBGene00022738	-0.121608	0.88055	0.00264748	0.995029	-0.285614	0.59876	0.277458	0.330344
WBGene00013349	-0.00708403	0.997513	0.00918028	0.994915	0.192999	0.959201	-0.519121	0.637326
WBGene00018860	-0.218201	0.763816	0.00285539	0.994915	-0.370356	0.445165	-0.314607	0.279755
WBGene00008074	0.53089	0.884819	0.0126215	0.994915	0.278305	0.957652	-0.320074	0.857706
WBGene00015049	0.385371	0.860209	0.00778379	0.994895	0.369319	0.875059	-0.373881	0.69363
WBGene00014127	0.479435	0.895936	-0.0127575	0.994895	-0.0197626	0.996858	-0.482129	0.767397
WBGene00008569	-0.0518112	0.969044	0.00412588	0.994895	0.257818	0.810736	-0.279426	0.544927
WBGene00015640	-0.12555	0.904991	-0.00361672	0.994895	0.246978	0.782681	-0.109049	0.821375
WBGene00010366	0.567647	0.859128	0.0116672	0.994786	0.535481	0.876761	-0.189359	0.907334
WBGene00017355	-0.00196731	0.996476	0.00193878	0.994786	-0.0847294	0.884367	0.0270908	0.919536
WBGene00019476	-0.00549078	0.995407	-0.00329343	0.994671	0.142764	0.881585	-0.521869	0.0647307
WBGene00000140	-0.695413	0.610734	0.00702441	0.994647	-0.952984	0.340697	-0.556957	0.421801
WBGene00021252	-0.173328	0.924561	0.00651337	0.994647	-1.17413	0.153873	-0.384292	0.57891
WBGene00003464	0.599774	0.900564	-0.0183314	0.994523	0.345905	0.959366	-0.359454	0.879974
WBGene00002132	-0.299492	0.723499	0.00414476	0.994129	0.217981	0.821675	-0.448083	0.201044
WBGene00000649	0.995818	0.857674	0.0227634	0.994129	0.439459	0.956217	1.54989	0.460707
WBGene00008139	-0.349254	0.782874	-0.00574267	0.994129	-0.0602448	0.981351	-0.626131	0.195912
WBGene00011032	-0.0766889	0.913794	0.00282877	0.99399	0.264398	0.544343	-0.0932073	0.758666
WBGene00010868	0.155022	0.881825	0.00429822	0.993986	0.352846	0.626778	0.20048	0.636318
WBGene00003551	-0.0627271	0.966821	-0.00549836	0.993986	-1.18048	0.0275976	-0.187706	0.746249
WBGene00004265	0.604351	0.676596	-0.00773773	0.993986	0.810972	0.4562	0.32538	0.676413
WBGene00001677	-0.665146	0.757359	0.00987285	0.993986	0.319465	0.907294	-0.402269	0.692551
WBGene00004921	0.0183433	0.984993	-0.00362439	0.993855	0.278608	0.649793	-0.0167299	0.972211
WBGene00017702	-0.203169	0.770558	-0.00349541	0.993512	-0.0362033	0.978574	-0.35151	0.184406
WBGene00016935	0.354203	0.868996	-0.00973237	0.993431	1.36218	0.143274	0.724314	0.329432
WBGene00007181	-0.614962	0.76434	-0.0105865	0.993276	-1.59814	0.156188	0.812593	0.310513
WBGene00000134	0.643417	0.701477	-0.00994092	0.993276	1.00586	0.368609	0.608217	0.425018
WBGene00010582	-0.0411306	0.956559	-0.0032532	0.993276	0.138958	0.841714	0.0803842	0.806102
WBGene00013567	-0.660701	0.719525	0.0104108	0.993202	0.233918	0.932553	-0.634139	0.451107
WBGene00003553	0.213083	0.787099	0.00411977	0.993202	0.408279	0.418073	-0.016942	0.97296
WBGene00003392	0.0424825	0.960746	-0.00373081	0.993202	0.180109	0.801628	0.187517	0.542205
WBGene00000793	-0.18101	0.822821	-0.00393867	0.993202	-0.0842626	0.935858	0.0638679	0.879529
WBGene00020948	0.39421	0.886045	0.0134505	0.992857	0.483734	0.866747	-0.232038	0.864462
WBGene00013304	1.00325	0.63926	-0.0141036	0.992857	0.61925	0.814687	-0.504784	0.681503
WBGene00003252	0.645979	0.506932	0.00744294	0.992826	-0.368435	0.78588	1.17695	0.00607549
WBGene00016613	-0.416319	0.639644	-0.00574648	0.992783	-0.456208	0.547321	-0.320969	0.46346
WBGene00219295	0.417295	0.844179	-0.0110165	0.992783	0.799707	0.563361	0.291855	0.760398
WBGene00018861	0.18693	0.945769	0.0131329	0.992767	0.92282	0.578056	0.549066	0.585524
WBGene00003587	-0.0516652	0.951857	0.00390258	0.992767	-0.162738	0.825845	0.00790067	0.985418
WBGene00018589	-0.90534	0.250241	0.00738206	0.992668	-2.25544	2.64507919935421e-06	-0.857457	0.0664309
WBGene00021866	0.200032	0.885013	-0.00705372	0.992668	-0.147212	0.932474	-0.191953	0.754487
WBGene00219771	0.449809	0.711217	0.00778984	0.992668	-0.462382	0.704883	0.403713	0.470121
WBGene00016680	0.190024	0.962368	0.0190937	0.992653	0.294983	0.956065	-0.385471	0.826204
WBGene00009581	0.325975	0.919604	0.0164909	0.992494	0.295602	0.940708	0.0741248	0.965871
WBGene00011746	0.245977	0.846711	-0.00696656	0.992027	0.467194	0.588028	-0.270038	0.60453
WBGene00015592	-0.356569	0.775849	-0.00769055	0.991776	0.732404	0.304021	-0.684099	0.139571
WBGene00011719	-0.10168	0.876799	0.00359732	0.991776	-0.299586	0.425408	-0.244958	0.283041
WBGene00020381	0.120235	0.970921	0.0163429	0.991776	0.250145	0.950179	0.57573	0.626413
WBGene00018258	0.252587	0.869018	-0.00866718	0.991491	1.12089	0.0821317	-0.169572	0.811889
WBGene00044067	0.527638	0.711217	0.0100318	0.991491	0.174508	0.936619	-0.171106	0.840715
WBGene00001744	0.104441	0.877439	0.00385022	0.991422	-0.19906	0.70372	0.657676	0.000828586
WBGene00013785	0.51625	0.869998	0.0182345	0.991324	0.116224	0.984469	-0.174076	0.912566
WBGene00012584	0.00792786	0.994891	0.0069431	0.991299	-0.00772869	0.995917	0.152869	0.777058
WBGene00000037	-0.0215911	0.990453	0.00967359	0.991181	0.61995	0.555009	-0.12165	0.881415
WBGene00000060	0.454411	0.842246	0.0140075	0.991175	1.19452	0.31159	1.1568	0.114979
WBGene00003885	-0.0116336	0.995749	0.0135088	0.990861	0.943707	0.462909	0.853342	0.257066
WBGene00015634	0.264552	0.938671	0.0198151	0.990303	0.0854506	0.987291	-0.235423	0.881469
WBGene00003002	-0.217446	0.76455	-0.00517388	0.990303	-0.0528034	0.965709	0.118168	0.746849
WBGene00010720	-0.137284	0.836636	0.00428213	0.990251	-0.190894	0.728445	0.153912	0.566348
WBGene00005012	0.33398	0.898734	-0.0164481	0.990202	0.239893	0.943205	-0.0352427	0.980636
WBGene00011617	0.883711	0.752465	-0.0208625	0.99012	0.392771	0.9184	0.179425	0.91253
WBGene00012780	0.842375	0.554203	-0.0135473	0.99012	0.393181	0.85154	0.187586	0.852616
WBGene00019726	-0.389418	0.423489	-0.00503292	0.99012	-0.207274	0.75564	0.27299	0.33468
WBGene00011971	0.0292038	0.975785	0.00553803	0.99012	0.0473935	0.972738	-0.122314	0.747393
WBGene00018791	-0.451938	0.882322	-0.018978	0.99012	-0.150385	0.975737	-0.707594	0.55216
WBGene00003112	0.355196	0.697875	0.00732337	0.99012	0.249396	0.812664	0.426569	0.28325
WBGene00044588	0.141733	0.945136	0.0127736	0.989966	0.286951	0.893176	0.0873216	0.930372
WBGene00016658	-0.140201	0.936427	0.0106792	0.98986	-0.237449	0.895749	-1.01391	0.046643
WBGene00018484	0.139766	0.942592	0.0120931	0.98986	0.916686	0.323612	-0.426978	0.555935
WBGene00011529	0.152172	0.848244	-0.00539961	0.98986	0.182742	0.803612	-0.341705	0.215516
WBGene00022564	0.416867	0.732316	0.00990709	0.98986	0.117729	0.955747	0.0271764	0.973741
WBGene00001008	0.140332	0.846711	0.0048616	0.98986	0.0948925	0.913633	0.865974	4.23509297882757e-05
WBGene00007301	0.122102	0.980801	0.0303531	0.98986	0.369712	0.955508	-0.232948	0.920493
WBGene00008021	0.232608	0.936427	0.0182837	0.989841	1.58157	0.216023	0.608473	0.563145
WBGene00016679	0.237694	0.880812	-0.0107466	0.989841	-0.730086	0.459334	-0.19537	0.787544
WBGene00000990	-0.0691229	0.934642	-0.00524289	0.98982	-0.220878	0.720908	-0.217769	0.451278
WBGene00219650	0.950625	0.561739	-0.0163369	0.989673	0.468168	0.838397	1.03345	0.190666
WBGene00014958	0.146151	0.956354	0.0172326	0.989673	-0.087865	0.984655	-0.686382	0.483702
WBGene00013659	-0.505116	0.855056	-0.0189116	0.989538	-1.07103	0.575458	-0.399906	0.739181
WBGene00016617	-0.13527	0.848244	0.00505409	0.989468	0.15466	0.814821	-0.375851	0.107814
WBGene00004367	-0.302874	0.480391	-0.00461037	0.989468	-0.173786	0.752843	-0.224114	0.34163
WBGene00012543	-0.0782552	0.924561	0.00561479	0.989468	0.127267	0.881228	-0.47864	0.0550942
WBGene00018121	-0.0463561	0.991459	0.0285058	0.989468	0.654452	0.880538	-0.134085	0.949642
WBGene00022855	0.003498	0.997207	0.00793433	0.989468	0.289174	0.761336	-0.019094	0.975963
WBGene00021110	0.28824	0.936832	0.0236198	0.989468	0.661983	0.837731	-0.29171	0.860447
WBGene00014024	-0.225529	0.942592	-0.0203416	0.989468	-0.125893	0.979782	0.0395008	0.980162
WBGene00014073	-0.0332351	0.991459	-0.020557	0.989468	-0.64113	0.821549	0.244466	0.860794
WBGene00195169	0.709712	0.844704	0.0272772	0.989159	0.32561	0.948552	-0.296958	0.874271
WBGene00006309	0.00975084	0.995934	0.017661	0.989003	0.732736	0.687673	0.292567	0.789251
WBGene00017438	-0.012439	0.995749	0.0173099	0.989003	-0.353991	0.89367	0.766612	0.350819
WBGene00017736	0.31404	0.720029	-0.00796167	0.989003	0.267185	0.771686	-0.0691591	0.898868
WBGene00002093	-0.127705	0.954502	-0.0150093	0.988948	0.0209523	0.994416	0.416222	0.59654
WBGene00018548	0.69369	0.882322	0.0346371	0.988948	0.483461	0.933106	-0.206182	0.932182
WBGene00007168	0.193354	0.869998	0.00879874	0.988948	0.235186	0.8361	-0.424637	0.317158
WBGene00003627	0.0516753	0.942727	0.0051189	0.988717	-0.0496842	0.958989	0.495505	0.0156662
WBGene00045417	0.744672	0.600047	0.0151681	0.988512	-2.94897	0.00032627	3.4171	1.54154275609041e-10
WBGene00010282	0.281072	0.82715	0.0104784	0.988083	0.658698	0.358353	-0.215636	0.709382
WBGene00011819	-0.0124208	0.992694	-0.0103889	0.988083	0.221816	0.875637	-0.28821	0.588691
WBGene00000446	1.03602	0.749805	-0.0308979	0.988017	2.45785	0.137807	0.980478	0.493148
WBGene00008233	-0.191225	0.915837	0.0140046	0.987972	0.320078	0.859824	0.735576	0.224909
WBGene00008218	0.476667	0.787099	0.0157786	0.987901	0.324036	0.87915	-0.489062	0.524665
WBGene00008198	-0.147093	0.876428	-0.00754386	0.987717	0.0864903	0.943132	-0.331757	0.321322
WBGene00023427	0.426476	0.848244	-0.0185866	0.987652	0.663474	0.701079	-0.68922	0.430203
WBGene00020574	0.0841561	0.924561	0.0069284	0.987519	0.155623	0.856093	0.532218	0.0412617
WBGene00019151	0.411714	0.88055	-0.0221246	0.987519	0.0810971	0.986365	-0.420746	0.721108
WBGene00044536	0.10992	0.955364	-0.0150083	0.987513	-0.553275	0.702025	1.28496	0.0172364
WBGene00017039	0.0279164	0.98667	-0.0121334	0.98736	0.828504	0.23763	0.236151	0.702233
WBGene00018687	0.386891	0.850917	-0.0176456	0.98736	0.165858	0.956211	-0.556023	0.500877
WBGene00019410	0.460072	0.884819	0.0264369	0.987274	0.370639	0.922102	-0.127482	0.939129
WBGene00015278	0.267345	0.541168	0.00535776	0.987241	-0.460556	0.0954329	-0.0289711	0.929936
WBGene00008965	0.310112	0.88055	0.0172106	0.987241	0.540324	0.748577	0.105464	0.917885
WBGene00019645	0.313792	0.602434	-0.00702054	0.987202	0.531879	0.162972	0.276815	0.353987
WBGene00022061	0.619202	0.674718	0.01651	0.987202	0.30021	0.884753	1.66393	0.00188973
WBGene00002217	-0.38783	0.470433	-0.00717369	0.986971	-0.192452	0.799306	-0.259175	0.399261
WBGene00013914	0.318594	0.886442	0.019825	0.986879	0.663254	0.696735	-0.173021	0.879529
WBGene00006057	0.0342123	0.993652	-0.0372154	0.986705	0.454803	0.931849	-0.267314	0.900584
WBGene00008142	0.133577	0.942592	-0.0152876	0.986705	0.544104	0.668884	0.242591	0.748088
WBGene00019765	-0.082215	0.950693	-0.0107021	0.986705	-0.360983	0.710121	-0.131425	0.81762
WBGene00007528	-0.00800339	0.994206	-0.00924908	0.986705	-0.0406748	0.983708	-0.110534	0.825204
WBGene00020658	-0.0490567	0.954624	0.00704753	0.986705	-0.113153	0.902291	-0.353904	0.189423
WBGene00002032	0.256377	0.883121	0.0151768	0.986705	0.457013	0.753814	-0.229093	0.769402
WBGene00011908	0.285301	0.778728	0.01003	0.986705	0.127729	0.926486	0.154741	0.758626
WBGene00006454	0.358342	0.701062	0.010427	0.986558	0.187226	0.880752	0.456507	0.255012
WBGene00020010	0.0985534	0.976492	-0.027872	0.986558	1.67504	0.255398	-0.656528	0.608285
WBGene00021176	-0.300807	0.886045	0.018487	0.986558	0.104402	0.975737	-0.328585	0.713781
WBGene00007860	-0.159657	0.813379	0.00642064	0.986558	-0.037879	0.973378	0.122231	0.683451
WBGene00009742	-0.238693	0.88055	0.0140144	0.986239	0.694445	0.405366	0.0050761	0.996191
WBGene00010788	-0.126721	0.869992	0.00704215	0.986131	-0.0354624	0.978363	-0.0568794	0.880506
WBGene00008711	-0.225701	0.779522	0.00834774	0.98598	0.038227	0.980811	-0.227644	0.511029
WBGene00000717	0.229674	0.883067	-0.0145344	0.985939	0.246548	0.88397	-0.0627717	0.939129
WBGene00012679	0.632894	0.81861	-0.0275007	0.985939	0.682669	0.79204	-0.963635	0.376027
WBGene00000961	-0.198532	0.827928	0.00886637	0.985939	-0.194776	0.830357	-0.202814	0.593782
WBGene00014375	0.0824671	0.976625	-0.0244925	0.985939	0.265161	0.93332	0.223108	0.857706
WBGene00001764	0.443858	0.747916	0.0150744	0.985939	0.170692	0.931914	-0.475061	0.432051
WBGene00019075	-0.101197	0.929221	0.00997141	0.985939	-0.0187975	0.991702	-0.0717539	0.891982
WBGene00004241	0.832374	0.76434	0.0303745	0.985624	0.696941	0.812423	0.156444	0.923342
WBGene00000171	0.21986	0.88055	-0.0139385	0.985612	0.757521	0.312103	-0.0773106	0.916113
WBGene00002249	0.11173	0.881353	-0.00717659	0.985421	-0.154178	0.827457	1.20084	8.17312114282947e-09
WBGene00020605	-0.281468	0.66693	-0.00806877	0.985421	-0.151	0.862014	-0.311298	0.293104
WBGene00009306	-0.221601	0.775985	-0.00851064	0.985178	-0.407803	0.409989	0.36391	0.222493
WBGene00015345	-0.993038	0.612243	0.0243289	0.985178	0.287488	0.922547	-0.481342	0.643625
WBGene00003745	0.354557	0.710843	0.0116045	0.985011	0.209842	0.862575	0.196445	0.69363
WBGene00008840	0.374536	0.813898	0.0167544	0.984917	0.931502	0.267369	0.819403	0.134851
WBGene00017806	-0.577009	0.678642	-0.0173996	0.984835	0.608289	0.610046	-1.08084	0.0552124
WBGene00021196	0.46352	0.881825	0.0316989	0.984506	0.725734	0.788559	0.306356	0.834851
WBGene00022269	0.200372	0.845415	-0.0106065	0.984506	0.285694	0.738097	0.179978	0.682465
WBGene00022278	0.154512	0.864313	-0.00905806	0.984506	0.00651199	0.995155	0.00283391	0.996487
WBGene00206413	-0.0395077	0.98667	0.0208822	0.984347	0.0204271	0.994644	0.0261991	0.981168
WBGene00021748	0.0655433	0.934642	0.00752162	0.98432	-0.0187477	0.988171	-0.152859	0.605347
WBGene00194952	-0.439471	0.850917	0.0237267	0.98432	0.266865	0.922857	-0.15396	0.893537
WBGene00011795	0.760691	0.769741	-0.0306579	0.984047	0.450214	0.888067	-0.130292	0.932182
WBGene00009231	-0.00464349	0.995934	0.011442	0.984047	0.172884	0.884202	-0.327715	0.422359
WBGene00020585	0.1695	0.893608	0.0130723	0.984047	-0.450036	0.600209	-0.585932	0.164749
WBGene00022792	-0.039108	0.965639	0.00832467	0.984047	0.200636	0.765255	-0.189382	0.544179
WBGene00021889	0.447693	0.910223	-0.0409044	0.984036	0.385772	0.935786	-0.499183	0.779028
WBGene00021976	0.0966508	0.958233	0.0182491	0.983479	0.0391939	0.989411	-0.925841	0.100605
WBGene00004103	0.0509843	0.977504	-0.0178107	0.983479	0.00576827	0.998319	-0.625815	0.288526
WBGene00007308	0.720384	0.856377	-0.0432114	0.983479	0.349253	0.949026	-0.0793646	0.972211
WBGene00004115	0.288527	0.93488	-0.0352102	0.983479	-0.999108	0.711219	0.200628	0.902534
WBGene00013232	-0.23753	0.711137	-0.00852409	0.983282	-0.349279	0.447875	-0.232327	0.426033
WBGene00021506	-0.107282	0.87011	0.00713794	0.983159	-0.271677	0.498766	0.234785	0.311486
WBGene00016072	0.100466	0.974929	0.0309493	0.983159	0.393068	0.902502	-1.0302	0.337562
WBGene00003788	0.0355038	0.971744	0.00992141	0.983031	0.0794373	0.947582	0.00572879	0.990928
WBGene00003870	-0.0701206	0.944366	-0.0104941	0.982927	-0.120739	0.914226	-0.401495	0.215516
WBGene00013241	0.421125	0.815404	-0.0214524	0.982869	0.460665	0.78127	-0.15519	0.870144
WBGene00008724	0.335323	0.924561	-0.0377265	0.982848	0.339112	0.935786	-0.149861	0.932031
WBGene00002124	0.0773379	0.980801	0.0324899	0.98278	-1.28245	0.509476	-0.812192	0.472567
WBGene00002206	0.539536	0.804682	0.0269195	0.98278	-0.073838	0.985501	-0.179586	0.880488
WBGene00022069	-0.503456	0.5168	-0.013021	0.98278	-0.439398	0.56235	-0.0420947	0.94513
WBGene00004404	-0.0694862	0.919604	0.0075654	0.98278	-0.156159	0.796775	0.177899	0.480681
WBGene00021639	0.96853	0.561865	-0.0273505	0.98278	0.271426	0.926151	-0.127554	0.91695
WBGene00021912	-0.191132	0.845415	0.011295	0.982701	-0.0516054	0.97515	0.484645	0.137112
WBGene00017828	0.0586331	0.954502	0.0106318	0.982683	0.287798	0.681271	-0.190885	0.613939
WBGene00022882	0.0729473	0.939576	-0.0102633	0.982421	0.229209	0.760154	-0.0665152	0.880746
WBGene00022519	-0.374393	0.561838	0.0104594	0.982421	0.138826	0.887882	-0.00809256	0.987229
WBGene00007255	0.277166	0.779522	0.0131762	0.981732	0.208777	0.852856	0.0454725	0.938421
WBGene00013606	-0.412384	0.339823	0.00893863	0.981642	-0.510903	0.133571	0.196815	0.496511
WBGene00011916	0.216941	0.821552	-0.0119826	0.981642	0.271697	0.74636	-0.148882	0.737476
WBGene00019140	0.532254	0.706587	-0.0214177	0.981371	1.15682	0.126361	0.302886	0.679697
WBGene00009224	0.118111	0.899445	0.0112292	0.981336	0.145785	0.885924	-0.559085	0.061022
WBGene00009994	-0.444445	0.203395	0.00794131	0.981336	-0.239889	0.596623	0.0416453	0.899533
WBGene00007060	0.43654	0.910194	-0.0449803	0.981336	-0.240937	0.965392	-0.262282	0.888335
[truncated: 12,564 more rows]
