# Supplementary material for: Form and function of actin impacts actin health and aging
Source: bioRxiv. 2025 Nov 23:2025.11.22.689949. Preprint. [Version 1] doi: 10.1101/2025.11.22.689949 (PMC12667984; doi:10.1101/2025.11.22.689949)
Supplement: Supplement 11 [file media-11.xlsx]

## Sheet: D2
WBGene	Jasp_D2_log2FC	Jasp_D2_padj	LatA_D2_log2FC	LatA_D2_padj
WBGene00000003	0.226973	0.712106	0.114451	0.749297
WBGene00000007	0.437898	0.656916	1.47724	7.43375516245855e-05
WBGene00000022	0.334549	0.76401	1.21308	0.00138282
WBGene00000054	-0.561523	0.57921	-0.687948	0.157922
WBGene00000055	-0.417302	0.631508	-0.380137	0.390684
WBGene00000056	0.021812	0.988259	-0.478714	0.381605
WBGene00000057	-0.0672924	0.95717	-0.29109	0.548229
WBGene00000062	0.450406	0.796361	1.33219	0.0193707
WBGene00000063	-1.00035	0.328295	-0.812338	0.197957
WBGene00000064	-0.555946	0.531112	-0.13037	0.844535
WBGene00000065	-1.32446	0.12925	-0.547999	0.438193
WBGene00000069	-0.0864867	0.952648	-0.182258	0.774576
WBGene00000071	-0.43609	0.518185	0.0478663	0.928227
WBGene00000073	-0.0696826	0.921572	0.538595	0.00980711
WBGene00000097	0.154823	0.825813	0.267486	0.320079
WBGene00000098	0.264617	0.855748	0.108845	0.887455
WBGene00000102	-0.221476	0.675554	-0.12086	0.691143
WBGene00000108	-0.151779	0.915357	-2.44182	3.12305445981134e-07
WBGene00000110	-0.591071	0.417578	-1.57442	4.0581381275219e-06
WBGene00000111	0.247036	0.867518	-0.469643	0.407066
WBGene00000139	-0.500364	0.638867	-2.08548	2.442451317187e-07
WBGene00000142	0.284403	0.631196	0.637823	0.00798688
WBGene00000144	0.279252	0.899436	-0.0506432	0.9651
WBGene00000146	0.0546602	0.954624	0.164985	0.674727
WBGene00000159	0.253084	0.61906	0.722464	0.000333076
WBGene00000168	-0.496857	0.561984	-0.605367	0.148133
WBGene00000172	0.115596	0.871242	-0.948936	4.99106789824315e-06
WBGene00000174	0.307455	0.787099	-0.874951	0.0350398
WBGene00000200	0.166162	0.942592	4.36325	2.15817644227555e-13
WBGene00000214	-0.256656	0.844179	-0.631022	0.16941
WBGene00000215	-0.199358	0.839671	-0.867971	0.00442245
WBGene00000218	-0.322063	0.639351	-1.94882	8.14604355084983e-15
WBGene00000219	-0.0643628	0.954624	0.683651	0.0385857
WBGene00000226	0.175258	0.804682	0.172939	0.597507
WBGene00000228	-0.367423	0.602434	0.407864	0.234541
WBGene00000233	-0.0416531	0.962364	-0.0212689	0.960642
WBGene00000244	-0.291554	0.882322	-0.214872	0.826665
WBGene00000249	0.0930802	0.921233	0.261507	0.465375
WBGene00000250	-0.00871156	0.995749	-0.759151	0.175414
WBGene00000257	-0.0214514	0.991664	-0.618253	0.405253
WBGene00000285	0.498211	0.315509	1.55177	1.9499072789847e-10
WBGene00000298	-0.433266	0.752717	-1.77773	0.000118069
WBGene00000302	0.0481194	0.96802	1.01845	0.000927693
WBGene00000373	1.01124	0.0187355	1.17616	7.90737733575681e-05
WBGene00000387	0.06695	0.971744	0.368538	0.607291
WBGene00000412	0.305845	0.869018	-1.57622	0.00596564
WBGene00000445	-1.15351	0.513449	-0.457049	0.682191
WBGene00000447	0.0140132	0.994891	-0.763987	0.36925
WBGene00000449	0.0394035	0.990411	-0.752591	0.560999
WBGene00000453	-0.408109	0.592944	-0.304022	0.466791
WBGene00000455	-0.42341	0.786772	-0.373763	0.618771
WBGene00000477	-0.0874812	0.93737	-0.232677	0.59324
WBGene00000478	-0.0400322	0.987104	-0.784465	0.365547
WBGene00000480	0.361608	0.585531	0.67075	0.0204507
WBGene00000488	0.731919	0.652908	0.550794	0.527277
WBGene00000490	-0.358054	0.850839	-0.165443	0.867989
WBGene00000491	0.203633	0.943542	-0.0518063	0.9707
WBGene00000498	-0.00542228	0.995749	-0.688201	0.0781309
WBGene00000499	-0.41835	0.789522	-0.935829	0.114481
WBGene00000514	0.230561	0.776299	1.34612	1.15286321875195e-07
WBGene00000533	-0.103636	0.82955	0.0525313	0.834247
WBGene00000534	0.026569	0.967454	0.40737	0.0231523
WBGene00000539	-0.195402	0.869998	-1.49322	2.09368814681889e-05
WBGene00000541	1.62111	0.0289296	0.482839	0.496677
WBGene00000552	-0.132311	0.870419	0.0991418	0.803716
WBGene00000554	0.0268331	0.962364	0.149196	0.470465
WBGene00000556	0.296602	0.787099	0.505825	0.248602
WBGene00000557	0.065161	0.956666	-0.20406	0.685405
WBGene00000558	0.432314	0.652908	1.40811	9.92575654516718e-05
WBGene00000562	1.49087	0.0216753	1.48926	0.0011843
WBGene00000592	-0.0941702	0.960746	-0.972026	0.0995004
WBGene00000599	0.718474	0.609421	0.576634	0.440737
WBGene00000601	-0.0469479	0.987283	-1.43074	0.114626
WBGene00000602	1.7282	0.203395	0.996203	0.306167
WBGene00000620	-0.492304	0.744644	-2.16377	3.82123926154604e-05
WBGene00000712	-0.670073	0.668435	-1.80696	0.00298711
WBGene00000713	-0.383736	0.713723	-0.795612	0.0564587
WBGene00000714	0.295605	0.898048	0.286413	0.795721
WBGene00000715	-0.618588	0.558848	-1.93314	8.4885358776869e-06
WBGene00000716	-0.540938	0.29121	-1.46357	2.56159131217314e-08
WBGene00000717	0.229674	0.883067	-0.0145344	0.985939
WBGene00000718	0.488479	0.919247	0.485274	0.838067
WBGene00000719	1.11429	0.761521	-0.262614	0.907101
WBGene00000720	2.011	0.097005	0.142453	0.918129
WBGene00000722	0.675197	0.784709	-0.785527	0.481904
WBGene00000723	-0.484144	0.681291	-1.40576	0.00202777
WBGene00000726	0.630826	0.480391	0.424505	0.426704
WBGene00000727	0.0465759	0.986584	1.29424	0.0989089
WBGene00000728	0.186032	0.878507	0.0945679	0.880086
WBGene00000730	-0.0352437	0.991177	-0.140681	0.926747
WBGene00000731	-0.666386	0.609459	-1.72013	0.00113711
WBGene00000732	-0.294519	0.864082	-1.66359	0.000993335
WBGene00000733	-0.619041	0.387146	-1.94501	8.05496928704275e-09
WBGene00000734	0.388494	0.957309	-0.364088	0.919383
WBGene00000735	0.499293	0.916456	-0.575737	0.801644
WBGene00000766	-0.481613	0.115302	-0.671713	0.000366859
WBGene00000776	-0.657631	0.195565	-1.68981	1.17644330489999e-09
WBGene00000781	-0.854847	0.659354	-5.45999	6.8994409673205e-15
WBGene00000783	1.70956	0.0318888	4.58349	3.58059361244115e-19
WBGene00000784	-0.145257	0.884819	0.76915	0.0125524
WBGene00000785	-1.01762	0.405855	-3.14501	3.37657248933983e-08
WBGene00000789	-0.0969982	0.886442	-0.00163791	0.996185
WBGene00000795	0.941487	0.107037	1.18414	0.00122343
WBGene00000802	0.232307	0.757676	0.788582	0.00222146
WBGene00000813	-0.15897	0.793989	0.0543795	0.877021
WBGene00000838	0.020162	0.975744	0.366171	0.0534088
WBGene00000840	-0.174488	0.724942	0.271712	0.190851
WBGene00000862	0.605434	0.848244	0.616167	0.667594
WBGene00000868	-0.230086	0.842246	-0.168914	0.760175
WBGene00000876	-0.150368	0.799627	-0.0747171	0.818445
WBGene00000877	0.235837	0.776896	-0.416067	0.203369
WBGene00000879	-0.00493006	0.995407	-0.0250883	0.953471
WBGene00000883	-0.0827347	0.91657	-0.379461	0.148053
WBGene00000907	0.269151	0.910256	-1.129	0.217434
WBGene00000915	0.423799	0.551294	1.004	0.00093461
WBGene00000920	-0.182578	0.931192	-0.827499	0.245492
WBGene00000936	-0.460566	0.515381	-0.073752	0.892927
WBGene00000940	-0.012789	0.982637	0.304644	0.0768431
WBGene00000951	0.00483835	0.995749	0.488449	0.111912
WBGene00000955	0.250945	0.855733	0.260341	0.67421
WBGene00000976	-0.36948	0.396589	-0.839068	7.18323720023885e-05
WBGene00000977	0.132948	0.919247	2.06393	7.97901182492118e-09
WBGene00000978	-0.391724	0.89711	-0.754654	0.541937
WBGene00000979	-1.71705	0.15768	-2.32162	0.00210671
WBGene00000980	0.0371461	0.975785	0.0380376	0.947063
WBGene00000981	-0.14463	0.90686	-0.851232	0.0258198
WBGene00000982	-0.145634	0.935033	-1.40921	0.00495373
WBGene00000983	-0.751532	0.815404	-3.18508	0.00169221
WBGene00000984	-0.491616	0.555315	-0.935487	0.0109002
WBGene00000985	0.0994986	0.855747	0.599478	0.00019877
WBGene00000986	-0.13837	0.959429	-2.6698	0.000331248
WBGene00000987	0.00775947	0.991357	-0.407238	0.0612026
WBGene00001021	0.426032	0.524913	-0.0519151	0.923235
WBGene00001037	0.0441114	0.940472	0.301657	0.0996789
WBGene00001040	0.386042	0.639644	0.800205	0.0179777
WBGene00001043	0.0176986	0.980801	0.566013	0.00498136
WBGene00001053	-0.569233	0.323334	-1.61328	6.12294394130997e-08
WBGene00001054	-0.415024	0.609459	-0.558717	0.138843
WBGene00001073	-0.167807	0.833828	-0.713393	0.00416689
WBGene00001080	-0.0183607	0.98667	0.0548397	0.918129
WBGene00001088	0.130412	0.801405	0.3805	0.034229
WBGene00001089	-0.218925	0.714628	-0.222236	0.442337
WBGene00001095	-0.111218	0.902966	-0.776969	0.00525047
WBGene00001109	-1.05872	0.609459	0.189891	0.889068
WBGene00001110	-0.0474297	0.980801	-0.191828	0.832207
WBGene00001137	-0.571104	0.214498	-0.952153	0.0002444
WBGene00001150	-0.453995	0.789522	-1.16527	0.0590217
WBGene00001152	-0.166828	0.884819	-0.450871	0.276606
WBGene00001161	0.328216	0.525004	0.248467	0.397348
WBGene00001170	0.467413	0.880408	-0.508048	0.727862
WBGene00001171	-0.232087	0.898734	-0.407184	0.595683
WBGene00001172	-0.0462261	0.98033	-0.253204	0.751683
WBGene00001177	-0.39825	0.515381	-0.26061	0.472226
WBGene00001178	-0.606769	0.455229	-0.546001	0.228103
WBGene00001179	-0.262469	0.70569	-0.476628	0.0923985
WBGene00001210	-0.0405035	0.980801	-0.279739	0.685405
WBGene00001211	-1.026	0.225844	-1.01308	0.0501575
WBGene00001233	0.206072	0.626027	0.272787	0.160342
WBGene00001248	-0.703684	0.183768	-1.72588	6.54922177614524e-09
WBGene00001258	-0.304239	0.486284	-0.310991	0.178964
WBGene00001303	0.184859	0.778158	-0.192984	0.519552
WBGene00001345	0.421456	0.543448	1.15536	7.38672251433857e-05
WBGene00001374	-0.0839997	0.954502	-0.279492	0.631519
WBGene00001387	-0.430078	0.832143	-1.18925	0.0826749
WBGene00001388	-0.091974	0.953994	0.286257	0.649631
WBGene00001389	-0.0396038	0.974345	-0.0153733	0.978109
WBGene00001397	-0.4745	0.775985	-1.49533	0.00884322
WBGene00001399	-0.478521	0.869523	-3.91973	5.35338418224833e-06
WBGene00001406	-0.111368	0.868184	-0.0952591	0.760602
WBGene00001423	-0.0790867	0.93331	-0.801548	0.00224858
WBGene00001428	-0.0170593	0.989187	-0.663902	0.0861468
WBGene00001429	0.691895	0.482358	0.0264998	0.972893
WBGene00001431	0.109553	0.859128	0.310805	0.139444
WBGene00001449	0.603365	0.336626	0.720462	0.0403272
WBGene00001464	0.787656	0.560761	0.830639	0.221976
WBGene00001466	0.862087	0.355774	1.84345	6.78128559713083e-05
WBGene00001475	0.164954	0.87825	0.368108	0.354014
WBGene00001479	-0.0307367	0.969736	0.557584	0.0117337
WBGene00001480	-0.445861	0.695486	-1.89681	3.48374735317505e-06
WBGene00001482	0.411434	0.755791	0.093303	0.908997
WBGene00001485	0.138002	0.859171	0.0870285	0.825569
WBGene00001493	-0.299754	0.778728	-0.0765433	0.903461
WBGene00001496	0.622066	0.151781	1.74545	8.05094953616767e-13
WBGene00001500	-0.68762	0.694373	-4.79409	3.12448229867732e-15
WBGene00001506	2.96556	0.0814277	6.15823	2.45387734509704e-09
WBGene00001508	-0.190473	0.843619	-0.60695	0.0564731
WBGene00001513	-0.0927085	0.895591	0.239234	0.356146
WBGene00001519	-0.214516	0.853679	-0.142847	0.804445
WBGene00001526	0.450411	0.478995	1.00799	0.000468493
WBGene00001547	0.0655385	0.97606	0.538121	0.495154
WBGene00001552	-0.0626144	0.98112	-0.420635	0.715462
WBGene00001553	0.458456	0.819304	-0.535415	0.561479
WBGene00001563	0.0660789	0.954877	0.0509083	0.929143
WBGene00001564	-1.0694	0.23498	-1.85269	0.000200718
WBGene00001578	-0.823723	0.523776	-2.38345	1.57260926820031e-05
WBGene00001581	-0.500154	0.574544	-2.41234	4.66770367369642e-12
WBGene00001591	0.40375	0.612243	1.02181	0.00163884
WBGene00001593	-0.337991	0.892796	-0.692065	0.497697
WBGene00001616	-0.175597	0.914161	-0.530151	0.382905
WBGene00001629	-0.471064	0.409015	-0.443099	0.171074
WBGene00001632	-0.108565	0.778728	-0.144785	0.378384
WBGene00001645	0.280653	0.610085	0.354408	0.170952
WBGene00001646	0.364903	0.434375	0.644028	0.00409542
WBGene00001663	0.510324	0.76455	0.386471	0.655168
WBGene00001664	0.0774086	0.975785	0.138216	0.908997
WBGene00001665	0.26363	0.886442	-0.684406	0.339327
WBGene00001670	1.08512	0.561088	1.85875	0.0219234
WBGene00001671	0.438238	0.661283	0.574567	0.204617
WBGene00001672	0.46737	0.76361	0.531046	0.441896
WBGene00001675	-0.189851	0.844179	1.14066	2.20722178583148e-05
WBGene00001694	-0.127281	0.927947	-0.502789	0.302421
WBGene00001706	-0.254902	0.944002	-0.872039	0.550768
WBGene00001711	-2.67568	0.0465344	-7.56344	6.06907352751972e-07
WBGene00001717	1.52846	0.14033	0.00701925	0.995071
WBGene00001719	0.117288	0.938907	-0.606876	0.238384
WBGene00001723	1.35537	0.241451	1.73494	0.00893005
WBGene00001747	-0.273628	0.56171	-0.144853	0.617165
WBGene00001758	-0.468667	0.821274	-2.47336	9.72500457994002e-05
WBGene00001769	-0.00118222	0.998558	0.0245488	0.967297
WBGene00001770	1.27086	0.0120847	2.39884	1.43450063167118e-12
WBGene00001771	0.329209	0.895274	-0.614338	0.56768
WBGene00001781	0.288657	0.899445	-0.899036	0.285381
WBGene00001786	0.93312	0.213762	1.37593	0.0013504
WBGene00001789	-0.993078	0.656916	-0.914555	0.41619
WBGene00001792	0.660359	0.713066	1.19335	0.0990416
WBGene00001808	0.411374	0.516349	0.657606	0.0261723
WBGene00001813	-0.143767	0.842246	-0.533575	0.0204585
WBGene00001817	0.627149	0.253185	1.78009	5.05972731109258e-10
WBGene00001829	0.0623442	0.975151	-0.659682	0.314103
WBGene00001830	0.349274	0.848244	-0.477106	0.531474
WBGene00001834	-0.198669	0.666461	0.0898133	0.748122
WBGene00001851	-0.529213	0.18949	-0.842335	0.000296704
WBGene00001852	-0.157105	0.849736	0.0636347	0.884945
WBGene00001855	-0.412149	0.716026	-1.10147	0.0108281
WBGene00001864	0.348084	0.85083	0.423401	0.594486
WBGene00001874	0.132282	0.818945	0.350972	0.0767867
WBGene00001877	1.80124	0.434735	1.65134	0.204389
WBGene00001881	-0.149165	0.970921	0.629243	0.69906
WBGene00001892	-1.3487	0.684471	-0.857474	0.634066
WBGene00001909	0.17931	0.65688	0.284472	0.104557
WBGene00001910	0.398131	0.689381	0.0901193	0.892185
WBGene00001911	0.1441	0.816138	0.244639	0.307408
WBGene00001915	0.0908615	0.886442	0.116112	0.685712
WBGene00001978	0.265566	0.780692	1.09221	0.000568271
WBGene00001986	-0.173134	0.899436	-0.23712	0.700554
WBGene00001987	-0.48475	0.630925	1.26063	0.000439105
WBGene00001991	0.389505	0.465678	0.72088	0.00395116
WBGene00002010	-0.280058	0.619559	-0.889289	6.05076319615363e-05
WBGene00002016	-0.553397	0.701729	0.46782	0.516971
WBGene00002018	-0.951508	0.494945	-0.0595662	0.958461
WBGene00002021	0.799588	0.23506	1.01475	0.00947714
WBGene00002036	0.373863	0.595797	1.65927	1.0769386660677e-09
WBGene00002055	-0.70294	0.484791	-4.75311	1.51573690496495e-24
WBGene00002061	-0.142906	0.869992	-0.385123	0.203249
WBGene00002072	0.000584323	0.99864	0.325085	0.135844
WBGene00002078	-0.106469	0.903379	0.33963	0.279596
WBGene00002093	-0.127705	0.954502	-0.0150093	0.988948
WBGene00002132	-0.299492	0.723499	0.00414476	0.994129
WBGene00002133	0.26558	0.634198	0.854287	6.62348913016219e-05
WBGene00002148	0.0113393	0.988292	0.400788	0.0970108
WBGene00002211	-0.614203	0.722694	-1.13884	0.113008
WBGene00002215	0.250094	0.714097	1.0431	1.70914522602722e-05
WBGene00002241	0.168833	0.769786	0.133063	0.641282
WBGene00002246	0.0133285	0.995749	-1.0447	0.316873
WBGene00002250	-0.412626	0.378648	-0.633647	0.00910071
WBGene00002256	0.335491	0.656221	0.119899	0.804788
WBGene00002259	0.0113219	0.992635	-1.63484	1.01121831846033e-06
WBGene00002260	-0.380967	0.913357	-3.4556	0.00120569
WBGene00002263	-0.249107	0.859128	-0.103761	0.887895
WBGene00002273	0.248228	0.75046	1.43772	1.3873844485479e-08
WBGene00002632	0.146174	0.864082	0.820429	0.00101745
WBGene00002637	-0.15897	0.921068	0.0674298	0.934262
WBGene00002985	0.0312053	0.978669	-0.131922	0.799739
WBGene00003011	-0.0643459	0.938545	0.417084	0.0989089
WBGene00003025	-0.168984	0.823482	0.180941	0.588602
WBGene00003031	0.0354727	0.980801	-0.0348985	0.960872
WBGene00003057	0.606264	0.859171	-1.64579	0.216102
WBGene00003065	-0.353439	0.454557	-0.833729	0.000131962
WBGene00003079	-0.0795674	0.924624	0.0407086	0.92389
WBGene00003090	-0.224767	0.855022	-0.524645	0.232385
WBGene00003091	-0.474401	0.784709	-2.49881	7.65809114645385e-06
WBGene00003092	1.98427	0.251284	5.4449	1.9152999109653e-09
WBGene00003096	-0.35541	0.869018	0.549319	0.530053
WBGene00003143	0.506258	0.497698	1.25489	0.000135438
WBGene00003155	-0.476227	0.719525	-1.14814	0.0258377
WBGene00003159	-0.460503	0.655337	-0.891137	0.0394368
WBGene00003160	0.123134	0.856377	0.495235	0.0204222
WBGene00003164	0.187358	0.777556	0.456241	0.0528132
WBGene00003165	-0.0632513	0.965136	-0.273658	0.623904
WBGene00003173	0.368502	0.57312	0.359677	0.282172
WBGene00003222	0.109296	0.940227	-0.669249	0.154044
WBGene00003235	-0.113197	0.915837	-0.507064	0.156551
WBGene00003242	-0.559775	0.67067	0.413646	0.555955
WBGene00003248	-0.202321	0.886657	0.552433	0.288477
WBGene00003374	0.136153	0.818068	1.30154	1.97044564651227e-14
WBGene00003385	0.357006	0.658843	0.955689	0.00236058
WBGene00003386	-0.279838	0.826183	-0.499561	0.306544
WBGene00003395	-0.167634	0.888681	-0.151361	0.796563
WBGene00003405	0.205758	0.892401	-0.0632933	0.936616
WBGene00003413	-0.491135	0.309548	-0.17675	0.641666
WBGene00003473	-0.765113	0.597598	-2.49089	1.55811163417813e-05
WBGene00003474	-0.321817	0.836269	-2.91107	7.06520713728283e-11
WBGene00003479	-0.241835	0.779522	-0.0963026	0.845065
WBGene00003507	-0.135918	0.910194	-0.639702	0.0993683
WBGene00003509	0.0303423	0.980852	0.0147326	0.980758
WBGene00003515	-0.679304	0.654109	-0.800031	0.256792
WBGene00003522	-0.216225	0.970212	-1.71856	0.375857
WBGene00003528	-0.0983855	0.940472	0.191987	0.738289
WBGene00003539	-0.0849342	0.942727	0.0543857	0.926747
WBGene00003540	0.541293	0.786772	0.713979	0.40418
WBGene00003541	0.384231	0.803413	0.172532	0.84034
WBGene00003549	0.14555	0.940472	-0.0892645	0.926809
WBGene00003550	-0.0488297	0.986118	-0.186404	0.881783
WBGene00003566	-0.139754	0.93099	-0.392232	0.521803
WBGene00003567	-0.640305	0.414537	-0.492823	0.292926
WBGene00003573	-1.29219	0.277899	-1.97527	0.0033439
WBGene00003574	-0.368615	0.847605	-0.263035	0.775097
WBGene00003575	-0.139117	0.934642	-0.567373	0.335221
WBGene00003579	0.162795	0.876428	0.694329	0.0332829
WBGene00003591	0.0185881	0.994891	-0.420233	0.74872
WBGene00003611	-0.326535	0.747666	-0.177502	0.748122
WBGene00003612	0.148484	0.845254	0.0377374	0.926919
WBGene00003614	-0.423206	0.760451	-0.523171	0.387589
WBGene00003617	0.155137	0.859128	0.970172	0.000129603
WBGene00003632	0.137166	0.859897	-0.0895068	0.819905
WBGene00003634	-0.138218	0.886442	0.112478	0.815837
WBGene00003637	-0.185501	0.712138	0.19223	0.415377
WBGene00003640	1.0917	0.0282572	2.32339	5.62752154440994e-13
WBGene00003643	-0.358159	0.68862	-0.869843	0.0140132
WBGene00003644	0.279216	0.714097	0.900557	0.00084489
WBGene00003645	-0.166945	0.893608	-0.743629	0.0647272
WBGene00003646	-0.08241	0.940472	0.605396	0.0681626
WBGene00003647	0.52676	0.491503	1.28703	0.000135819
WBGene00003648	0.192681	0.827198	0.712357	0.0103266
WBGene00003649	0.301729	0.683852	0.763695	0.00590346
WBGene00003650	-0.0758248	0.973999	-0.610184	0.475054
WBGene00003653	1.23648	0.0860729	2.16959	8.68959410668252e-07
WBGene00003655	-0.0888018	0.89711	-0.352891	0.123489
WBGene00003658	-0.324379	0.756274	-2.454	1.77438043379507e-13
WBGene00003660	0.0392464	0.97396	0.414325	0.282279
WBGene00003669	0.149458	0.834591	0.191923	0.522087
WBGene00003673	-0.404239	0.604093	-0.16293	0.741973
WBGene00003674	0.22538	0.733125	-0.0286263	0.945517
WBGene00003676	0.00986492	0.990025	-0.165092	0.592134
WBGene00003680	0.0824216	0.865972	0.0955522	0.655739
WBGene00003683	-0.37401	0.815126	-0.644563	0.300182
WBGene00003684	0.226321	0.775905	0.802514	0.00223932
WBGene00003685	-0.123329	0.843704	0.111917	0.695031
WBGene00003686	0.204096	0.595951	0.583861	0.000130703
WBGene00003688	0.550003	0.561088	1.85228	1.17365515099864e-06
WBGene00003689	0.502117	0.602434	-0.914592	0.0343323
WBGene00003691	-0.098908	0.942592	-0.588839	0.202633
WBGene00003692	0.170848	0.827803	0.0602855	0.887895
WBGene00003693	0.234009	0.752834	0.751505	0.0032287
WBGene00003696	-0.102845	0.864313	0.0298905	0.92389
WBGene00003697	0.0977611	0.913389	-0.2914	0.384143
WBGene00003698	-0.304014	0.761693	0.380161	0.368047
WBGene00003700	0.202633	0.727221	0.152728	0.614295
WBGene00003702	0.86245	0.264758	2.03743	4.97633417743761e-07
WBGene00003704	-0.0234124	0.98266	-1.89122	2.58015594227081e-11
WBGene00003705	0.561301	0.381347	0.663442	0.057041
WBGene00003706	-0.154793	0.88055	-1.18606	0.000117761
WBGene00003707	0.449905	0.620578	1.22809	0.000666773
WBGene00003713	1.26092	0.0187355	2.26897	1.10594289934537e-10
WBGene00003715	-0.000258837	0.999492	1.13697	1.8296576885302e-08
WBGene00003716	-0.128638	0.842246	-0.136513	0.632432
WBGene00003718	0.0436756	0.954624	0.367382	0.118346
WBGene00003719	0.0826515	0.954624	0.1137	0.871184
WBGene00003720	0.0451385	0.959021	-0.621565	0.0147085
WBGene00003721	0.0671174	0.905799	0.717752	5.01446002248166e-06
WBGene00003722	0.129224	0.86236	0.189069	0.533379
WBGene00003723	0.196215	0.786772	1.2831	1.07751246570973e-08
WBGene00003724	0.105703	0.864313	0.590776	0.00103664
WBGene00003725	-0.0180889	0.980823	0.349133	0.132301
WBGene00003726	0.177103	0.835413	0.381852	0.210026
WBGene00003731	0.34906	0.373497	-0.166582	0.548304
WBGene00003738	-0.477365	0.760083	-2.18481	2.14516021951206e-05
WBGene00003747	0.363949	0.557359	0.144613	0.724923
WBGene00003751	0.330191	0.767439	0.138989	0.82861
WBGene00003762	-0.391478	0.640734	-1.44874	6.39088970581531e-06
WBGene00003763	0.568446	0.706587	0.987356	0.10352
WBGene00003764	1.03428	0.00364921	0.483568	0.115457
WBGene00003765	0.44276	0.301489	0.466361	0.0635388
WBGene00003766	1.04384	0.15294	1.65954	0.000125009
WBGene00003767	0.350649	0.716026	1.16764	0.000872517
WBGene00003768	0.528579	0.781531	1.68157	0.00948646
WBGene00003769	0.350043	0.711217	0.999173	0.00459101
WBGene00003771	-0.02103	0.987621	0.0729302	0.914409
WBGene00003775	-0.00894251	0.995749	0.0862739	0.920375
WBGene00003786	-0.661717	0.650864	-2.88329	7.66268866322486e-08
WBGene00003812	-0.334501	0.693494	0.383293	0.33088
WBGene00003816	0.0618602	0.975744	-0.760847	0.245483
WBGene00003830	0.213079	0.612051	0.868262	6.27114160203495e-08
WBGene00003834	0.0759172	0.939576	1.05784	8.88422908153066e-05
WBGene00003835	0.0498419	0.978669	-0.0539568	0.952809
WBGene00003844	0.103029	0.910681	-0.293188	0.389919
WBGene00003849	0.48901	0.690088	0.500572	0.396255
WBGene00003850	0.21199	0.931192	0.157038	0.89544
WBGene00003861	-0.436472	0.711217	-0.130332	0.861904
WBGene00003865	-0.251959	0.88385	-0.330251	0.663911
WBGene00003886	0.139451	0.949323	0.275194	0.775483
WBGene00003916	-0.0929001	0.914951	1.08306	8.12853069214236e-06
WBGene00003919	-0.0520921	0.917101	-0.0612637	0.796447
WBGene00003922	0.207408	0.496948	0.694256	1.02063714582446e-07
WBGene00003923	0.298772	0.483423	0.807224	1.81163169510158e-05
WBGene00003927	0.352805	0.106474	0.742529	8.74875783527968e-09
WBGene00003954	0.0101356	0.989495	0.780541	0.000201782
WBGene00003959	-0.260997	0.877439	-2.47906	2.26561023914535e-07
WBGene00003982	-0.174764	0.881353	-1.52842	4.3361728363929e-06
WBGene00003994	-0.0696705	0.969547	-1.00966	0.0539851
WBGene00004003	-0.719436	0.419281	-3.1414	6.15881632257826e-15
WBGene00004013	0.171757	0.91385	1.09087	0.0236994
WBGene00004026	-0.210927	0.859128	-0.819631	0.0313504
WBGene00004032	-0.0734997	0.903358	-0.321279	0.108021
WBGene00004037	-0.458371	0.16527	-0.453013	0.0313229
WBGene00004053	0.0639017	0.951916	0.840728	0.00393138
WBGene00004060	-0.301249	0.512192	-0.233923	0.36671
WBGene00004062	-0.503503	0.630248	-3.50897	1.00252171744344e-19
WBGene00004064	-0.0471394	0.963399	-0.923051	0.00116734
WBGene00004078	0.312445	0.899436	0.250726	0.840782
WBGene00004083	0.276445	0.673967	0.461197	0.09873
WBGene00004092	0.08711	0.953519	0.39438	0.457595
WBGene00004119	-0.238919	0.867518	-0.527292	0.313623
WBGene00004130	-1.83316	0.17816	-2.06545	0.0140132
WBGene00004136	0.109646	0.852895	0.384284	0.0453323
WBGene00004138	0.256175	0.652371	0.421813	0.0813156
WBGene00004139	-0.93588	0.457032	-2.11896	0.00068289
WBGene00004144	0.594542	0.610085	-0.184271	0.820362
WBGene00004150	-0.0625346	0.980801	-0.468334	0.66303
WBGene00004151	0.334804	0.754982	0.275638	0.599165
WBGene00004152	0.223061	0.675806	0.558495	0.0071112
WBGene00004173	-0.282669	0.843619	-1.07326	0.0189616
WBGene00004195	-0.157482	0.86259	-0.56166	0.0553798
WBGene00004203	-0.283281	0.602434	-0.054388	0.888806
WBGene00004206	-0.212727	0.697889	-0.196204	0.467133
WBGene00004211	0.795347	0.396589	1.31178	0.00475271
WBGene00004216	-0.310029	0.678642	-0.796546	0.00635261
WBGene00004229	-0.552451	0.667571	-1.48229	0.00393879
WBGene00004230	-0.279768	0.858559	-1.74311	0.000274973
WBGene00004236	0.515778	0.803413	1.53299	0.031351
WBGene00004248	0.328584	0.554698	0.330026	0.245299
WBGene00004256	-0.0802406	0.935012	-0.37372	0.250613
WBGene00004258	-0.825473	0.154198	-1.97488	2.08720592470504e-09
WBGene00004266	0.226529	0.587537	0.639351	0.000171128
WBGene00004296	0.472652	0.825813	0.411711	0.679356
WBGene00004308	-0.13068	0.818625	0.396649	0.0350429
WBGene00004320	0.560374	0.111848	1.05105	4.98492178336864e-07
WBGene00004323	0.276539	0.711217	0.714891	0.0116376
WBGene00004328	0.262265	0.881298	0.529806	0.43022
WBGene00004336	-0.0915897	0.899436	0.436713	0.0604046
WBGene00004337	0.00856558	0.994891	-0.102022	0.876068
WBGene00004358	-0.166087	0.76596	-0.474422	0.0165772
WBGene00004359	0.154671	0.866225	-0.0563199	0.908198
WBGene00004364	-0.306587	0.663481	-0.676927	0.0179632
WBGene00004373	0.114397	0.864318	0.762	7.84304471418913e-05
WBGene00004384	-0.156855	0.759167	-0.142674	0.554464
WBGene00004395	-0.0571176	0.959093	-0.364998	0.344707
WBGene00004405	0.333661	0.359695	0.545377	0.00394366
WBGene00004413	0.0878773	0.931192	-0.446454	0.173446
WBGene00004422	0.0987938	0.942727	-0.142744	0.826198
WBGene00004442	0.251073	0.679945	-0.378601	0.150932
WBGene00004452	0.36267	0.44254	-0.187213	0.548936
WBGene00004453	0.637198	0.0395902	0.103404	0.75973
WBGene00004457	0.0512761	0.969547	-0.115935	0.849312
WBGene00004485	0.208037	0.736287	-0.389664	0.113124
WBGene00004496	0.299156	0.573519	-0.253807	0.37134
WBGene00004499	0.261975	0.585531	-0.165651	0.551821
WBGene00004501	0.147441	0.617181	0.803848	2.71928450240591e-13
WBGene00004502	0.049203	0.925984	0.46831	0.0018597
WBGene00004738	0.126163	0.894907	-0.015451	0.973979
WBGene00004740	0.396203	0.827803	-0.437401	0.587888
WBGene00004747	-0.366543	0.779522	0.101113	0.895839
WBGene00004754	-0.16013	0.864313	-0.233999	0.540733
WBGene00004759	-0.0840368	0.881398	-0.0430136	0.882958
WBGene00004766	0.200908	0.713723	0.455849	0.0332214
WBGene00004767	0.09582	0.803687	0.667301	1.04960173140842e-08
WBGene00004768	0.0310052	0.958352	0.226905	0.245299
WBGene00004793	-0.128227	0.938077	-0.19695	0.790141
WBGene00004795	-0.23582	0.756274	0.706034	0.00753319
WBGene00004806	0.103958	0.845702	0.314149	0.0763176
WBGene00004809	0.893954	0.0199123	1.51812	3.11910116983678e-09
WBGene00004810	0.294393	0.581064	0.935046	1.35900100030128e-05
WBGene00004811	2.05002	0.0446619	5.30093	1.73573868277916e-16
WBGene00004830	-0.476564	0.559287	-0.717845	0.0578511
WBGene00004855	0.267588	0.871138	2.09202	1.06741794938309e-05
WBGene00004882	-0.0838337	0.894818	-0.0372683	0.9099
WBGene00004897	0.455506	0.256011	0.75184	0.000697395
WBGene00004898	0.412105	0.444612	1.13694	3.40605752677355e-06
WBGene00004909	0.287415	0.943542	-0.146744	0.942176
WBGene00004910	0.276362	0.786772	0.557722	0.15064
WBGene00004917	0.0694622	0.906637	0.314706	0.101948
WBGene00004923	-0.278327	0.819925	-0.262516	0.640178
WBGene00004925	-0.440079	0.583142	-0.755397	0.0347366
WBGene00004928	0.0129455	0.990886	0.0395801	0.941255
WBGene00004947	-0.368608	0.491169	-0.0875397	0.831841
WBGene00004964	-0.525537	0.885377	-0.133978	0.943479
WBGene00004975	-0.157127	0.798338	0.055921	0.874186
WBGene00004984	-0.192715	0.924561	-0.405169	0.631072
WBGene00004997	-0.76354	0.672901	-3.65397	7.14314955325039e-07
WBGene00005001	-0.238532	0.782934	-0.292507	0.442796
WBGene00005004	0.330652	0.915837	-1.19208	0.34111
WBGene00005006	0.0301555	0.970921	0.0396376	0.91899
WBGene00005018	0.164756	0.914128	-0.13032	0.866392
WBGene00005022	0.42282	0.253626	0.771475	0.000132141
WBGene00005024	-0.0185626	0.98667	-0.241281	0.551251
WBGene00005105	-2.43182	0.41657	-0.806339	0.699297
WBGene00005110	0.00656645	0.997687	-0.155815	0.909231
WBGene00005140	1.33748	0.387622	2.16581	0.00440556
WBGene00005189	0.768401	0.266248	2.94883	1.07054689721899e-19
WBGene00005191	0.190589	0.89711	0.501345	0.350901
WBGene00005228	-1.00059	0.542643	-2.99531	3.63311536997772e-05
WBGene00005236	1.61355	0.653036	-4.81432	0.0176698
WBGene00005258	2.5384	0.0860729	3.5695	8.87846793659516e-05
WBGene00005304	-0.992233	0.726111	-3.00662	0.0113186
WBGene00005308	4.58919	0.00905018	-0.406957	0.878989
WBGene00005349	3.67676	0.0446619	0.467686	0.832983
WBGene00005421	-1.27472	0.530663	-4.00488	0.000664234
WBGene00005444	-0.521113	0.693494	-3.86537	3.18022496209907e-15
WBGene00005446	3.92191	0.0204907	5.03785	1.14376118315262e-05
WBGene00005513	-0.31927	0.90997	-0.119414	0.933304
WBGene00005530	0.51115	0.870419	0.132626	0.936726
WBGene00005535	-0.382395	0.852501	-1.1374	0.123253
WBGene00005547	0.417993	0.886657	1.17416	0.249286
WBGene00005576	-0.836104	0.867518	-6.97109	0.000398146
WBGene00005582	0.741275	0.864329	1.31384	0.426803
WBGene00005602	-0.00982244	0.994206	0.282826	0.606209
WBGene00005616	1.47727	0.169053	2.32883	0.000204662
WBGene00005631	0.328269	0.886442	-0.137273	0.913219
WBGene00005640	1.88076	0.154198	3.32423	7.73671773132999e-06
WBGene00005642	-0.526421	0.578153	0.283506	0.621911
WBGene00005643	-0.0866352	0.940225	0.476805	0.201071
WBGene00005644	-0.808631	0.644763	-0.55523	0.559394
WBGene00005647	0.227777	0.498473	0.617787	2.66657673915169e-05
WBGene00005648	0.172153	0.711217	0.801753	8.24586600293323e-07
WBGene00005649	0.787776	0.209487	1.62876	2.03273882965387e-06
WBGene00005652	-0.0387911	0.98112	-0.384357	0.548029
WBGene00005653	1.32611	0.457234	1.63058	0.0731756
WBGene00005654	-0.44376	0.753203	0.465047	0.450816
WBGene00005655	1.46139	0.0409759	3.42043	5.0572179513899e-14
WBGene00005657	0.376872	0.848244	3.21918	8.20075993047712e-09
WBGene00005660	3.74525	0.162156	6.08614	7.04402738497936e-05
WBGene00005661	2.71426	0.110995	5.72874	3.08243336995973e-09
WBGene00005685	0.181392	0.87329	0.768914	0.0290457
WBGene00005781	-2.28912	0.235836	-4.77144	0.000134518
WBGene00005832	1.44886	0.620578	2.06869	0.107027
WBGene00005833	2.46364	0.0128234	2.70585	0.000104429
WBGene00005836	0.255604	0.913234	-0.324778	0.769158
WBGene00005931	0.306123	0.830024	0.68901	0.168503
WBGene00005942	1.42802	0.278888	0.948962	0.287517
WBGene00005949	-0.539605	0.855733	-2.93314	0.0012392
WBGene00006016	-0.312657	0.830738	-0.961137	0.0564698
WBGene00006057	0.0342123	0.993652	-0.0372154	0.986705
WBGene00006060	1.30416	0.0349731	0.976483	0.0334269
WBGene00006075	0.29595	0.87133	-0.0705026	0.941942
WBGene00006084	2.64663	0.0790422	1.68769	0.132339
WBGene00006097	2.82524	0.0867031	0.850775	0.595839
WBGene00006163	0.557744	0.777548	-0.127359	0.91704
WBGene00006191	-0.345322	0.885377	-0.952925	0.269776
WBGene00006224	-0.410835	0.886442	-2.13902	0.0292603
WBGene00006226	0.32678	0.86649	0.2465	0.79325
WBGene00006288	0.37036	0.870419	0.425547	0.671148
WBGene00006309	0.00975084	0.995934	0.017661	0.989003
WBGene00006311	0.322983	0.842246	-0.333808	0.647308
WBGene00006342	-0.220169	0.684471	-0.053982	0.879438
WBGene00006373	0.146822	0.657401	0.415038	0.00117772
WBGene00006375	0.714472	0.548025	0.320353	0.677143
WBGene00006376	0.556462	0.633984	0.556318	0.337077
WBGene00006392	0.614931	0.335442	1.00191	0.00280875
WBGene00006418	-0.523292	0.619559	-1.40017	0.000999446
WBGene00006436	-1.55354	0.280859	-1.39686	0.115036
WBGene00006437	-0.308052	0.574544	-0.396022	0.130268
WBGene00006442	0.249154	0.70658	0.171626	0.627205
WBGene00006443	0.0841649	0.891872	0.488418	0.00867931
WBGene00006446	0.169054	0.744644	0.431485	0.0221439
WBGene00006460	0.061872	0.882322	0.0295012	0.892101
WBGene00006465	-0.156645	0.708627	-0.0554573	0.831724
WBGene00006467	1.3722	0.104859	3.71491	5.01110277208372e-14
WBGene00006470	0.942709	0.13802	2.51365	4.22240914317833e-12
WBGene00006481	0.0957701	0.8709	0.130798	0.603659
WBGene00006486	0.370916	0.745077	-0.241011	0.691543
WBGene00006489	-0.11947	0.874427	-0.182902	0.559108
WBGene00006499	-0.236261	0.600047	0.0634791	0.839509
WBGene00006512	0.398459	0.356244	0.47091	0.0486795
WBGene00006523	-0.274386	0.664157	-0.0499573	0.908997
WBGene00006539	1.18432	0.0544232	0.68241	0.149746
WBGene00006567	-0.016243	0.984676	0.0669789	0.857773
WBGene00006570	-0.118469	0.875815	0.0679442	0.860606
WBGene00006582	-0.372529	0.778728	-0.483269	0.394549
WBGene00006585	-0.865119	0.363997	-1.29077	0.010221
WBGene00006589	-1.47014	0.338659	-1.68247	0.05279
WBGene00006609	-0.519204	0.744644	-1.91469	0.000475675
WBGene00006613	0.175243	0.782405	0.109187	0.74483
WBGene00006622	-0.0820027	0.969197	-0.589668	0.427714
WBGene00006623	1.37603	0.0318888	1.36253	0.00255108
WBGene00006639	0.422745	0.658143	2.01055	5.98325260804182e-09
WBGene00006648	0.125518	0.824047	0.336689	0.0793812
WBGene00006652	-0.741575	0.396589	-1.49589	0.000707874
WBGene00006665	0.644941	0.703835	2.68999	2.72969614318567e-06
WBGene00006667	-0.686555	0.247214	-0.171153	0.73881
WBGene00006668	-0.86541	0.0252814	-0.328998	0.322579
WBGene00006669	0.548252	0.775566	0.176775	0.876568
WBGene00006677	-0.132699	0.913183	-0.261275	0.604085
WBGene00006684	-0.278423	0.904714	-0.186371	0.875547
WBGene00006685	-0.310335	0.654107	-0.785107	0.00437729
WBGene00006686	-0.141626	0.882009	-0.417435	0.208133
WBGene00006687	-0.265015	0.886045	-0.479502	0.534316
WBGene00006688	-0.329858	0.898048	-1.02429	0.27565
WBGene00006692	-0.841778	0.308728	-0.479602	0.398877
WBGene00006693	0.175827	0.852708	-0.0293113	0.954938
WBGene00006696	-0.21838	0.655337	0.0152634	0.963838
WBGene00006714	-0.172401	0.818232	0.0541447	0.895162
WBGene00006721	0.392187	0.444909	0.45181	0.0946686
WBGene00006722	0.492338	0.323334	1.27412	2.86439162413712e-07
WBGene00006723	0.389563	0.349064	0.815013	9.20087986833857e-05
WBGene00006729	-0.504472	0.27961	-1.08481	1.30310541223036e-05
WBGene00006760	-0.0771657	0.915253	-0.300327	0.229859
WBGene00006770	0.650787	0.463535	2.31403	2.35914621770025e-09
WBGene00006777	-0.433582	0.79602	-0.882718	0.168247
WBGene00006778	-0.500862	0.869992	0.0417073	0.978109
WBGene00006782	-0.33233	0.822144	-0.124508	0.875958
WBGene00006786	-0.241453	0.79814	0.371825	0.337855
WBGene00006794	-0.218281	0.836897	-0.136744	0.796838
WBGene00006795	0.21275	0.886045	-0.0742284	0.925506
WBGene00006796	-0.193744	0.824047	-0.194054	0.620952
WBGene00006801	-1.26384	0.317776	-1.23469	0.0994804
WBGene00006803	-0.441112	0.560962	-0.242625	0.598343
WBGene00006808	0.0698917	0.904714	-0.197533	0.365578
WBGene00006812	-0.412957	0.808538	-0.825137	0.195876
WBGene00006815	-0.0891764	0.919247	0.633684	0.0172931
WBGene00006836	-0.33297	0.610085	-0.207636	0.580761
WBGene00006874	-0.315573	0.713723	-0.3402	0.40418
WBGene00006934	0.156654	0.759851	0.366386	0.0503079
WBGene00006935	-0.0861759	0.903931	-0.465371	0.0398236
WBGene00006945	0.101346	0.910256	0.197862	0.593179
WBGene00006960	0.0840609	0.975253	0.0297726	0.981121
WBGene00007017	-0.157105	0.834591	-0.321397	0.244902
WBGene00007023	0.0114184	0.987698	0.314296	0.205233
WBGene00007029	0.154364	0.821066	0.580964	0.00725222
WBGene00007049	0.371227	0.87011	0.598783	0.510791
WBGene00007055	0.206635	0.827458	0.777956	0.00982274
WBGene00007070	-0.057749	0.954909	-0.579821	0.0588866
WBGene00007071	-0.223174	0.884819	-0.68986	0.194856
WBGene00007072	-0.0517437	0.967008	0.689941	0.0481422
WBGene00007073	0.334098	0.684471	-0.396439	0.299476
WBGene00007082	0.593088	0.833217	-0.40923	0.766513
WBGene00007096	1.44961	0.304943	3.95825	2.37312516012084e-08
WBGene00007097	2.25325	0.0118676	4.96942	6.7537307374122e-17
WBGene00007099	-0.022225	0.979451	-0.0378568	0.926964
WBGene00007100	0.151096	0.775985	0.38526	0.0404516
WBGene00007101	0.162283	0.789522	0.0851344	0.797763
WBGene00007102	0.232049	0.797132	1.36315	1.37724699945923e-06
WBGene00007103	0.234911	0.76596	1.3748	5.87606992782539e-08
WBGene00007104	0.69775	0.790839	-0.278658	0.860741
WBGene00007117	0.80355	0.796278	0.848687	0.550262
WBGene00007118	0.0536839	0.956354	-0.045898	0.924784
WBGene00007119	0.474877	0.724706	0.315464	0.666238
WBGene00007120	0.546896	0.711217	-0.668668	0.359987
WBGene00007121	0.0161242	0.992635	-0.160296	0.852833
WBGene00007122	-0.410368	0.671275	-1.12783	0.00255278
WBGene00007124	-0.4871	0.827928	-0.922366	0.279822
WBGene00007126	-0.62784	0.391996	-0.422727	0.353831
WBGene00007140	-0.475421	0.836862	-1.24501	0.119088
WBGene00007141	0.805064	0.76361	1.80833	0.0650624
WBGene00007150	-0.460409	0.513449	-0.873998	0.00650637
WBGene00007152	0.213712	0.844179	-0.273244	0.558552
WBGene00007153	0.143886	0.906556	1.29024	0.000242548
WBGene00007154	-0.213575	0.936793	2.27288	0.00166827
WBGene00007162	0.847226	0.655337	0.204522	0.877532
WBGene00007165	0.189483	0.853995	-0.617753	0.0844164
WBGene00007176	-0.518082	0.416378	-0.429478	0.248003
WBGene00007181	-0.614962	0.76434	-0.0105865	0.993276
WBGene00007230	0.57032	0.797132	-0.241141	0.849674
WBGene00007234	-0.267101	0.786772	-0.670128	0.0620238
WBGene00007235	0.281476	0.358033	0.686165	4.99106789824315e-06
WBGene00007236	-0.174648	0.881398	-1.0939	0.00176932
WBGene00007237	0.244047	0.698986	0.235386	0.442835
WBGene00007239	-0.0101083	0.997513	0.0826824	0.9651
WBGene00007240	0.253256	0.936793	-0.185431	0.907021
WBGene00007281	0.449613	0.787587	-0.448572	0.593179
WBGene00007282	-0.796708	0.604093	-1.08742	0.125442
WBGene00007283	0.0895959	0.938077	-0.0830931	0.881091
WBGene00007361	-0.2182	0.924594	-1.39884	0.0522399
WBGene00007362	-0.50312	0.869998	-2.72779	0.00303533
WBGene00007363	-0.559163	0.713723	-1.73024	0.00216352
WBGene00007365	0.0731867	0.967371	0.915064	0.0730375
WBGene00007366	0.218521	0.867518	0.488027	0.302334
WBGene00007367	-0.599969	0.630699	0.367203	0.572735
WBGene00007368	1.12796	0.0495084	1.86193	4.83305510103546e-07
WBGene00007370	-0.357377	0.852544	-0.664883	0.377806
WBGene00007372	0.0623454	0.958352	1.71589	3.22995200199237e-08
WBGene00007381	0.0998826	0.979809	-0.732915	0.643431
WBGene00007385	-0.385074	0.55568	-1.07314	7.88114766716754e-05
WBGene00007386	0.0092437	0.991357	-0.43679	0.102049
WBGene00007387	-0.101064	0.919604	-0.57353	0.0743915
WBGene00007388	-0.348677	0.747666	-0.804286	0.047309
WBGene00007389	0.145911	0.942727	-0.543498	0.485914
WBGene00007390	0.00768832	0.992312	0.311943	0.223736
WBGene00007391	0.175673	0.70658	0.433635	0.01386
WBGene00007392	0.461829	0.273708	1.51365	1.44383519709596e-12
WBGene00007393	1.47539	0.127198	3.18208	1.2322629756705e-08
WBGene00007394	-0.393098	0.494912	-0.851836	0.00107027
WBGene00007395	0.151092	0.796361	0.235575	0.326316
WBGene00007422	-0.238072	0.789287	-1.67669	2.19555179270474e-09
WBGene00007423	0.296527	0.853045	-1.74291	0.00116951
WBGene00007424	0.564073	0.256785	1.19733	6.31771959158528e-06
WBGene00007425	-0.304993	0.896232	-1.84414	0.0251918
WBGene00007428	-0.192855	0.669168	0.221256	0.29608
WBGene00007429	0.0136898	0.987621	0.287232	0.333472
WBGene00007430	-0.252189	0.802132	-0.861238	0.0115058
WBGene00007431	0.0656764	0.921503	0.303916	0.167064
WBGene00007439	1.20313	0.554633	1.66829	0.0800612
WBGene00007440	1.19116	0.114261	2.09415	3.40605752677355e-06
WBGene00007534	0.126323	0.869018	0.236637	0.421609
WBGene00007536	-0.190376	0.90997	-2.72397	3.95690685214863e-09
WBGene00007546	-0.231559	0.823482	0.0429548	0.939773
WBGene00007547	0.278061	0.668435	0.944895	7.31152992969082e-05
WBGene00007548	-0.0150343	0.989187	0.0903856	0.861989
WBGene00007549	0.023321	0.977827	-0.256364	0.381092
WBGene00007550	-0.390642	0.609459	-0.0196293	0.970922
WBGene00007551	0.0112919	0.990886	0.534037	0.0632316
WBGene00007553	1.01443	0.495581	1.37365	0.0604208
WBGene00007554	-0.230749	0.631508	-0.377459	0.0717808
WBGene00007565	-0.179618	0.877325	-1.3973	2.83442727089569e-05
WBGene00007570	0.477093	0.884819	0.440327	0.779228
WBGene00007583	-0.4166	0.44421	-0.49277	0.0848291
WBGene00007584	0.233327	0.961625	-0.0834311	0.970941
WBGene00007585	0.26274	0.818828	-0.0412493	0.948984
WBGene00007586	-0.0585142	0.923423	-0.413498	0.0240072
WBGene00007587	-0.183269	0.752717	-0.817436	2.75463579357349e-05
WBGene00007588	-0.488396	0.299585	-0.435291	0.1306
WBGene00007589	0.26501	0.825525	0.0751359	0.91013
WBGene00007590	0.422064	0.759167	-0.127692	0.877267
WBGene00007604	0.856011	0.561838	0.508625	0.562856
WBGene00007605	-0.671002	0.833217	-1.7762	0.103209
WBGene00007606	0.344299	0.520795	0.63046	0.00947961
WBGene00007607	-0.154589	0.951706	0.426939	0.66762
WBGene00007608	-1.02106	0.190371	-0.282902	0.662308
WBGene00007609	-0.167106	0.88055	-0.679303	0.0575343
WBGene00007613	0.854781	0.723932	1.20595	0.248602
WBGene00007614	0.739429	0.29121	0.520448	0.257756
WBGene00007615	-0.321613	0.796361	-0.619202	0.201304
WBGene00007616	0.632138	0.372894	0.849026	0.0239173
WBGene00007617	0.275012	0.678309	0.719009	0.0047494
WBGene00007619	0.352745	0.761521	0.499347	0.300105
WBGene00007675	-0.0610763	0.950693	0.115334	0.791935
WBGene00007677	-0.0771462	0.942592	-0.379344	0.302646
WBGene00007714	0.400501	0.90997	0.389351	0.820198
WBGene00007716	0.104973	0.927899	-0.486887	0.212133
WBGene00007717	0.320489	0.655337	0.761141	0.00761911
WBGene00007718	0.0854236	0.796361	0.595154	4.24160777400587e-09
WBGene00007720	0.00469004	0.992694	0.35443	0.0239797
WBGene00007721	1.69506	0.203046	1.62667	0.0506677
WBGene00007722	0.22098	0.915253	-1.00179	0.19037
WBGene00007723	0.698919	0.835413	0.532678	0.74345
WBGene00007724	-0.0206271	0.990885	-1.15187	0.024356
WBGene00007725	1.05189	0.0790851	1.78417	1.5897960437295e-06
WBGene00007726	1.64483	0.219054	2.41773	0.00146354
WBGene00007728	-0.649232	0.611069	-1.84425	0.000609041
WBGene00007748	0.0863406	0.912874	0.479846	0.0487604
WBGene00007749	-0.211987	0.786386	-0.252125	0.464997
WBGene00007753	-0.0143639	0.98667	-0.587035	0.014244
WBGene00007755	0.311214	0.767996	-0.0422583	0.947063
WBGene00007756	-0.465571	0.339823	-0.519359	0.0606964
WBGene00007757	0.129554	0.899168	-0.409539	0.260752
WBGene00007758	2.19956	0.0634003	1.60047	0.0617882
WBGene00007784	-0.0754676	0.942727	-0.38605	0.28317
WBGene00007785	0.0252404	0.984097	-0.316149	0.481812
WBGene00007786	0.0214961	0.975253	-0.0867378	0.765452
WBGene00007787	-0.0715363	0.911581	0.225005	0.331286
WBGene00007797	0.0405206	0.982456	-0.0945718	0.914507
WBGene00007799	-0.00692033	0.995749	-0.27469	0.633632
WBGene00007807	-0.289553	0.776896	-0.0795032	0.89452
WBGene00007829	0.257075	0.868996	-0.0435693	0.958652
WBGene00007833	0.300307	0.781052	-0.306842	0.542538
WBGene00007835	0.689618	0.17712	1.1098	0.000176747
WBGene00007862	-0.223644	0.89711	-1.00584	0.0888375
WBGene00007863	0.330017	0.95141	0.510679	0.838504
WBGene00007907	-0.677043	0.118641	-1.3841	9.84001590544758e-08
WBGene00007908	0.825815	0.362257	0.77558	0.142441
WBGene00007909	-1.06686	0.574544	-1.44393	0.115242
WBGene00007929	-1.25907	0.241451	-2.16828	0.000354206
WBGene00007931	-0.256918	0.720379	-0.312786	0.339584
WBGene00007932	0.939033	0.0632879	2.27917	1.38882511487842e-13
WBGene00007946	1.07814	0.156885	1.99335	4.80106295961829e-06
WBGene00007947	-0.53103	0.710843	-2.04947	6.10058276354267e-05
WBGene00007948	0.644339	0.855747	-0.428216	0.814141
WBGene00007950	0.0529797	0.956559	0.447812	0.147295
WBGene00007951	0.526257	0.545619	-0.282535	0.615425
WBGene00007952	-0.0428702	0.934642	0.0232225	0.926881
WBGene00007953	-0.108226	0.93331	0.343771	0.459702
WBGene00008010	-0.232735	0.876315	-0.543472	0.323031
WBGene00008013	-0.239839	0.942592	-2.06527	0.0544361
WBGene00008017	0.0252881	0.987621	1.29028	0.00442802
WBGene00008068	-1.08134	0.582189	-4.90176	1.20709842146496e-09
WBGene00008097	0.741835	0.76596	-2.06775	0.0538026
WBGene00008099	0.345952	0.755451	1.21994	0.00124244
WBGene00008100	-0.261196	0.712138	-0.368645	0.235709
WBGene00008101	0.413082	0.464675	1.676	5.48972343730646e-12
WBGene00008105	0.473938	0.438106	1.39574	3.56731006474008e-07
WBGene00008127	0.223752	0.779522	-1.36695	3.63013818484999e-07
WBGene00008141	0.819385	0.787587	0.572576	0.715239
WBGene00008142	0.133577	0.942592	-0.0152876	0.986705
WBGene00008143	0.240972	0.762322	0.579035	0.0460197
WBGene00008145	-0.222185	0.864329	-0.770897	0.0755786
WBGene00008183	0.0135254	0.988977	0.374684	0.24142
WBGene00008218	0.476667	0.787099	0.0157786	0.987901
WBGene00008219	0.263562	0.636064	0.275717	0.310248
WBGene00008220	0.289769	0.566573	-0.805575	0.000137202
WBGene00008221	-0.182925	0.894907	-0.375247	0.496677
WBGene00008222	0.867601	0.644542	1.16619	0.163328
WBGene00008224	0.293543	0.587815	0.555821	0.0182147
WBGene00008225	0.0706463	0.949323	0.216068	0.632053
WBGene00008226	1.27768	0.16821	2.95097	1.43582215870711e-08
WBGene00008227	0.0646044	0.944504	1.3233	5.05463537404275e-08
WBGene00008228	0.734689	0.262	1.85443	6.22705236888814e-08
WBGene00008229	0.267743	0.56171	0.716549	0.000194856
WBGene00008230	0.377769	0.873506	-0.114055	0.928207
WBGene00008232	0.609936	0.577393	0.747484	0.152937
WBGene00008233	-0.191225	0.915837	0.0140046	0.987972
WBGene00008234	1.23241	0.104859	2.13036	2.98546865407069e-06
WBGene00008235	-0.104872	0.979451	-0.0584234	0.97446
WBGene00008236	-0.0626631	0.945769	-0.0617708	0.892075
WBGene00008237	-0.0466597	0.958488	-0.449711	0.107549
WBGene00008238	0.109711	0.856541	0.145534	0.569272
WBGene00008239	-0.577532	0.298296	-1.12509	0.000126164
WBGene00008240	0.658723	0.776896	0.684908	0.516971
WBGene00008245	0.0662563	0.982456	-0.538312	0.66601
WBGene00008246	0.163044	0.886442	-1.57037	7.95155538352631e-06
WBGene00008252	0.200096	0.770558	0.622291	0.00850298
WBGene00008254	-0.294696	0.707364	-0.0995049	0.839005
WBGene00008255	1.20109	0.250241	2.96181	7.03959443808736e-08
WBGene00008258	-0.170025	0.826684	-0.555879	0.0285188
WBGene00008259	0.196109	0.960459	0.119242	0.95075
WBGene00008262	-0.168945	0.871138	-0.792403	0.0142085
WBGene00008265	0.522918	0.656916	0.441687	0.468867
WBGene00008266	0.0884945	0.870419	0.147256	0.499877
WBGene00008267	1.25378	0.749616	3.42392	0.0114418
WBGene00008270	0.0257772	0.975744	-0.251505	0.380143
WBGene00008296	-0.432347	0.779522	-1.90257	0.000169805
WBGene00008297	-0.512086	0.848244	-0.810623	0.463412
WBGene00008298	-0.306374	0.791584	-1.01123	0.0114448
WBGene00008299	0.207519	0.961111	0.717394	0.677219
WBGene00008300	-0.274515	0.883067	-0.0413832	0.965446
WBGene00008301	1.45485	0.169053	3.94707	2.11907730840763e-11
WBGene00008302	0.404524	0.858723	3.66734	1.60228583636423e-09
WBGene00008303	-0.135758	0.9467	0.408162	0.604801
WBGene00008304	-0.0444841	0.98266	-0.945975	0.16218
WBGene00008307	-0.652852	0.687811	-0.131951	0.900231
WBGene00008309	0.413391	0.572265	1.57644	3.89041422287513e-08
WBGene00008310	-0.123971	0.914951	0.113185	0.84185
WBGene00008319	0.213964	0.898734	1.75634	0.000129089
WBGene00008320	0.193516	0.787976	0.211306	0.519551
WBGene00008323	0.924354	0.530663	1.37114	0.0461012
WBGene00008330	-0.0829324	0.925984	-0.31508	0.317565
WBGene00008331	-0.0478976	0.952648	0.0490934	0.898941
WBGene00008332	-0.349855	0.710843	-0.411821	0.339993
WBGene00008333	-0.320136	0.833923	-1.01535	0.0442921
WBGene00008334	0.32743	0.802005	-0.264556	0.68068
WBGene00008335	-0.216106	0.867518	-0.384892	0.442835
WBGene00008336	-0.369617	0.801162	-1.2335	0.013467
WBGene00008338	-0.0404599	0.961625	0.386405	0.134831
WBGene00008339	0.23032	0.543448	0.5065	0.0018368
WBGene00008340	-0.922263	0.480632	-1.39363	0.0302212
WBGene00008341	-0.616039	0.656916	-2.69688	1.42398832645249e-07
WBGene00008342	-0.530392	0.579472	-0.74432	0.0954771
WBGene00008343	0.277649	0.706728	1.28237	4.02777053680053e-07
WBGene00008344	0.328644	0.619559	0.778055	0.00370325
WBGene00008345	-0.308138	0.482489	-0.313944	0.177839
WBGene00008346	0.00822325	0.996431	-0.64428	0.454931
WBGene00008370	-0.112861	0.898734	-0.228609	0.522318
WBGene00008371	0.199819	0.787467	0.802669	0.00104037
WBGene00008372	0.237301	0.655337	0.6298	0.00239952
WBGene00008375	-0.124787	0.931839	-1.2475	0.00230666
WBGene00008377	0.876657	0.14671	0.507274	0.24927
WBGene00008378	0.933124	0.278888	0.250981	0.733454
WBGene00008379	0.25261	0.818232	0.168418	0.757813
WBGene00008380	0.129003	0.842246	0.341758	0.118776
WBGene00008388	-0.527377	0.684471	-0.76254	0.18022
WBGene00008389	-0.262389	0.779522	0.295754	0.476647
WBGene00008390	-0.808923	0.67075	-2.01577	0.00699983
WBGene00008392	0.149942	0.906504	0.460912	0.313957
WBGene00008394	-0.0208883	0.98266	0.0451437	0.92389
WBGene00008395	-0.00663769	0.995749	-0.397265	0.385586
WBGene00008407	0.240592	0.827803	-0.0534249	0.930852
WBGene00008408	0.0641752	0.953994	-0.693907	0.0323106
WBGene00008409	-0.176484	0.876428	-0.529317	0.174513
WBGene00008410	0.0135236	0.988385	-0.605781	0.0295762
WBGene00008441	0.168713	0.779522	0.76067	0.000114501
WBGene00008442	0.409361	0.61579	0.667585	0.0616738
WBGene00008452	0.0409007	0.939576	-0.233232	0.178267
WBGene00008453	-0.59513	0.311795	-0.578632	0.0982348
WBGene00008454	0.304091	0.748201	0.104786	0.853365
WBGene00008521	0.0779882	0.881281	-0.0285741	0.917512
WBGene00008522	-0.4637	0.844945	-0.988318	0.253969
WBGene00008551	-0.2671	0.940389	-0.0036094	0.998145
WBGene00008556	-0.118176	0.976049	-0.69042	0.663382
WBGene00008575	-1.2423	0.399457	-0.82485	0.372187
WBGene00008590	0.118512	0.982637	-0.81446	0.722184
WBGene00008591	0.160248	0.965829	1.49571	0.164614
WBGene00008593	-0.822015	0.693522	-5.82042	2.40172821497361e-11
WBGene00008594	-0.596608	0.67407	-1.52034	0.00616749
WBGene00008595	-0.276605	0.819636	-0.986198	0.0123959
WBGene00008596	-0.687913	0.561838	-3.00029	6.38611640507738e-10
WBGene00008597	-0.558375	0.646239	-0.764852	0.162912
WBGene00008628	0.444445	0.561922	0.502658	0.185869
WBGene00008629	-0.451608	0.786582	-2.82088	8.82405854124804e-08
WBGene00008631	1.07669	0.483423	2.72258	3.53191841044634e-05
WBGene00008632	-0.184983	0.939576	-0.776688	0.36631
WBGene00008633	0.150431	0.943542	-0.0353903	0.97223
WBGene00008634	-0.391679	0.611386	-2.05681	1.06903713286054e-11
WBGene00008644	0.422092	0.630213	2.08599	9.24160497234456e-11
WBGene00008645	-0.300687	0.499679	-0.269425	0.26846
WBGene00008646	-0.0259556	0.97606	-0.337726	0.219348
WBGene00008669	-0.304351	0.787099	-0.652943	0.124576
WBGene00008670	0.041248	0.942309	0.169611	0.400627
WBGene00008671	2.83766	0.0843273	0.886848	0.558937
WBGene00008677	0.554203	0.755451	-0.28246	0.771886
WBGene00008678	0.61329	0.784481	1.2571	0.129706
WBGene00008680	-0.312391	0.761232	0.291063	0.542519
WBGene00008724	0.335323	0.924561	-0.0377265	0.982848
WBGene00008725	0.121035	0.975744	-1.38726	0.297722
WBGene00008726	1.44889	0.150924	3.33819	5.9712384917299e-09
WBGene00008727	1.59575	0.13802	1.79445	0.0075616
WBGene00008791	0.76385	0.814891	0.00491229	0.997619
WBGene00008792	0.886681	0.654107	0.455118	0.703287
WBGene00008793	-0.581686	0.611827	-4.24316	1.95138609844904e-21
WBGene00008794	0.610642	0.491169	0.50874	0.304611
WBGene00008797	0.734681	0.431591	0.716779	0.166847
WBGene00008821	0.37648	0.919604	-0.283723	0.882499
WBGene00008825	1.19588	0.805436	1.74548	0.381605
WBGene00008829	-0.868353	0.414537	-2.75661	6.8516335760364e-08
WBGene00008830	0.0955468	0.860775	0.240689	0.204683
WBGene00008831	0.434668	0.456262	0.291858	0.410444
WBGene00008832	-0.15037	0.765866	-0.326844	0.0854285
WBGene00008848	-0.279473	0.77773	-0.656202	0.0703339
WBGene00008849	0.690263	0.134918	-0.0362044	0.942645
WBGene00008850	1.70536	0.0151876	1.38064	0.00733921
WBGene00008851	1.20221	0.574401	0.489672	0.731349
WBGene00008871	0.341865	0.913234	0.245267	0.877186
WBGene00008874	0.840529	0.703835	0.523588	0.668521
WBGene00008891	2.79415	0.2008	4.43259	0.000360247
WBGene00008894	-0.604596	0.79034	-0.878825	0.368047
WBGene00008897	0.111688	0.942852	-0.469366	0.425273
WBGene00008900	0.967283	0.14033	2.30571	9.08070878551448e-10
WBGene00008914	0.372583	0.711217	0.31306	0.541336
WBGene00008915	0.253905	0.827803	0.364619	0.440293
WBGene00008916	-0.0904874	0.962368	0.0454734	0.961697
WBGene00008917	0.0287198	0.98667	-1.61249	0.000318637
WBGene00008918	0.0681564	0.899436	0.477622	0.00267898
WBGene00008919	-0.110027	0.852501	-0.331529	0.0969809
WBGene00008920	-0.0761653	0.917101	-0.367746	0.12496
WBGene00008921	-0.204768	0.879537	-0.441731	0.383011
WBGene00008922	0.564413	0.153503	1.04544	5.7082366470577e-06
WBGene00008923	-0.247902	0.776536	-0.89959	0.00217315
WBGene00008936	-0.617779	0.699695	-2.07883	0.00038315
WBGene00008943	0.652928	0.819636	1.02059	0.358768
WBGene00008944	-0.0468445	0.968852	0.395053	0.310779
WBGene00008945	0.35795	0.70658	1.7873	4.07960684513341e-08
WBGene00008985	0.682304	0.45073	-0.431822	0.450693
WBGene00008986	-0.386349	0.724942	-1.13189	0.00527977
WBGene00008987	-0.190485	0.833357	-0.583277	0.0529191
WBGene00008988	3.24997	4.69516881717138e-05	5.60966	3.96805042260797e-20
WBGene00008989	0.749926	0.710843	0.407916	0.723607
WBGene00008993	0.0883651	0.919247	-0.55153	0.0429395
WBGene00008994	0.899004	0.765477	0.606671	0.697795
WBGene00008995	0.0805346	0.961444	-0.402709	0.520716
WBGene00008996	0.475708	0.876428	-0.789679	0.551798
WBGene00008997	-0.434198	0.595797	-0.739432	0.0442602
WBGene00009016	0.0926969	0.98667	-0.232028	0.929621
WBGene00009018	0.213898	0.898734	0.258371	0.737822
WBGene00009028	0.751446	0.429184	0.715077	0.178846
WBGene00009029	0.459328	0.617181	1.22625	0.000700045
WBGene00009030	2.58584	0.0204907	5.98096	2.58002614225086e-16
WBGene00009031	0.438211	0.915837	-0.0946984	0.964586
WBGene00009033	0.0898224	0.940227	0.497871	0.190364
WBGene00009047	0.340975	0.695715	1.03916	0.00126333
WBGene00009048	0.375068	0.754801	0.309865	0.597015
WBGene00009049	-0.148713	0.876799	-0.207731	0.611375
WBGene00009058	-0.83714	0.485932	0.0461153	0.962357
WBGene00009059	0.0607166	0.947829	-0.488996	0.094749
WBGene00009060	-0.740244	0.542615	-0.96521	0.103405
WBGene00009079	0.48724	0.844179	0.0773702	0.954763
WBGene00009081	0.022782	0.98667	-0.120391	0.849312
WBGene00009082	-0.550352	0.242754	-1.43374	9.03979100585399e-09
WBGene00009084	0.00692182	0.992635	-0.413475	0.0745456
WBGene00009092	0.0156203	0.986353	-0.346904	0.201434
WBGene00009093	0.86403	0.150775	2.08636	8.17747259939e-10
WBGene00009094	0.207037	0.919027	-0.682991	0.381605
WBGene00009095	0.0356889	0.991664	0.102506	0.952431
WBGene00009096	-0.0461871	0.958161	-0.719397	0.00367859
WBGene00009097	-0.058875	0.955364	-0.67556	0.0291303
WBGene00009098	-0.309946	0.601775	-0.685412	0.00574235
WBGene00009099	3.47003	0.151919	2.70096	0.105559
WBGene00009100	0.0634161	0.970212	-0.270043	0.690417
WBGene00009101	0.475571	0.256453	0.504913	0.0434912
WBGene00009102	0.210754	0.779522	0.399203	0.164614
WBGene00009103	-0.104842	0.904061	0.0284037	0.950285
WBGene00009104	-0.416681	0.845929	-2.63455	4.01139653885706e-05
WBGene00009106	-0.433522	0.560884	-1.30683	2.14516021951206e-05
WBGene00009109	0.616239	0.689538	-0.364934	0.684143
WBGene00009110	-0.160252	0.949323	-2.11874	0.00284155
WBGene00009135	0.23624	0.841774	0.683887	0.0769136
WBGene00009137	0.157512	0.87208	0.757247	0.00996079
WBGene00009138	-0.141825	0.900114	-0.642314	0.0930126
WBGene00009139	-0.0651546	0.942592	-0.307377	0.330146
WBGene00009148	0.649509	0.85206	-1.64516	0.237294
WBGene00009149	0.288101	0.919247	-0.152284	0.918044
WBGene00009166	0.133989	0.969736	-0.213453	0.898348
WBGene00009168	0.434089	0.895274	0.457927	0.765165
WBGene00009172	-0.239513	0.776949	-0.0873446	0.857747
WBGene00009200	0.119081	0.925984	0.335942	0.492021
WBGene00009201	-0.696036	0.0412909	-0.936094	3.97805830622513e-05
WBGene00009221	1.46526	0.472178	0.183585	0.913219
WBGene00009222	-0.0199257	0.992465	-0.220724	0.819307
WBGene00009223	0.34697	0.26998	0.638693	0.000145032
WBGene00009224	0.118111	0.899445	0.0112292	0.981336
WBGene00009226	-0.0414906	0.97812	-3.10936	9.507081945897e-15
WBGene00009227	-0.316269	0.89405	-0.562944	0.568891
WBGene00009230	-0.74987	0.671275	-2.22115	0.00143781
WBGene00009237	-0.467994	0.684471	-3.29774	2.82561250571917e-16
WBGene00009239	0.859933	0.0860238	1.73419	5.67852663269466e-09
WBGene00009241	0.289866	0.647484	0.0951951	0.818583
WBGene00009256	-0.0264805	0.980163	0.294591	0.425535
WBGene00009289	0.447142	0.264758	0.647722	0.00374593
WBGene00009290	-0.101447	0.824241	-0.0183293	0.941504
WBGene00009291	0.160543	0.933612	0.909075	0.129169
WBGene00009292	0.751422	0.683358	0.106556	0.932815
WBGene00009293	-0.686956	0.532443	-1.23168	0.014093
WBGene00009294	-0.0476559	0.970212	-0.777733	0.0290027
WBGene00009295	-0.566473	0.419868	-1.95125	4.83152389139199e-09
WBGene00009296	0.13999	0.919027	0.373326	0.476965
WBGene00009299	0.744206	0.518797	1.04234	0.0586377
WBGene00009325	-0.313989	0.796278	0.0937035	0.891004
WBGene00009328	-0.780938	0.373497	-0.671212	0.189468
WBGene00009329	0.167869	0.85145	0.279234	0.426653
WBGene00009330	-0.197363	0.855733	-0.453833	0.248683
WBGene00009331	1.00819	0.515381	1.15876	0.137841
WBGene00009333	-0.19515	0.790839	0.20906	0.532649
WBGene00009334	-0.294139	0.710843	-1.74138	1.71107129433259e-10
WBGene00009335	0.514767	0.700061	0.320129	0.667594
WBGene00009336	0.012459	0.986353	-0.140261	0.594737
WBGene00009337	-0.438009	0.332168	-1.02643	9.43556176540956e-06
WBGene00009340	-0.310873	0.636168	-0.522976	0.0659494
WBGene00009347	-0.343447	0.825246	-0.889003	0.0979711
WBGene00009349	0.275044	0.763689	0.855589	0.00682238
WBGene00009350	-0.226253	0.833357	-0.100978	0.858926
WBGene00009383	-0.207028	0.818945	-0.458919	0.160976
WBGene00009384	-0.868048	0.197561	-2.03642	1.35363530284895e-07
WBGene00009385	-0.0665348	0.967898	-0.742182	0.133697
WBGene00009386	-0.416331	0.604093	-0.931369	0.00588148
WBGene00009387	0.202396	0.892662	0.540632	0.315003
WBGene00009388	-0.142813	0.942309	-0.304812	0.717508
WBGene00009389	-0.114233	0.891842	-0.193856	0.580761
WBGene00009418	-0.932257	0.63269	-3.57641	4.43028856394181e-05
WBGene00009423	-0.120026	0.974654	-1.54674	0.186592
WBGene00009424	-0.257357	0.958352	-2.0693	0.211416
WBGene00009425	-0.0567234	0.986584	-0.446466	0.747159
WBGene00009426	1.69248	0.202154	2.3678	0.00206629
WBGene00009427	-1.48553	0.713723	2.24826	0.137135
WBGene00009428	1.2064	0.110375	2.07948	4.50531312031607e-06
WBGene00009429	0.400012	0.491542	-0.716863	0.00825322
WBGene00009430	-0.0853219	0.908518	0.317141	0.20992
WBGene00009431	1.58181	0.0290839	2.34483	1.3354043699593e-06
WBGene00009432	0.41389	0.154832	1.62328	5.99413764199866e-24
WBGene00009433	1.07437	0.176942	3.28759	6.13370126016922e-14
WBGene00009434	0.349653	0.450366	1.87248	1.06018297203317e-20
WBGene00009469	0.0210115	0.977504	0.624492	0.00179458
WBGene00009470	-0.56823	0.893408	-1.56178	0.312862
WBGene00009471	0.210416	0.945452	-0.487302	0.718399
WBGene00009472	-3.1201	0.0535865	-7.41525	3.75534193114971e-06
WBGene00009473	-1.79767	0.428015	-3.4824	0.0039594
WBGene00009485	0.268753	0.790748	0.14764	0.787764
WBGene00009486	-0.842347	0.423489	-0.178202	0.835511
WBGene00009487	0.383012	0.609459	0.27066	0.515774
WBGene00009488	-0.111031	0.94668	-0.48221	0.427631
WBGene00009489	1.27346	0.401108	0.658495	0.527277
WBGene00009490	0.243401	0.724942	1.42735	5.21152403166202e-10
WBGene00009528	0.490224	0.61579	0.5409	0.254228
WBGene00009532	-0.463576	0.56417	-0.372117	0.396755
WBGene00009533	-0.151966	0.887561	-0.478393	0.211
WBGene00009534	-0.153092	0.779522	0.322163	0.114303
WBGene00009572	-0.445522	0.613615	-0.10588	0.862347
WBGene00009580	0.0720917	0.892401	0.0649651	0.801239
WBGene00009581	0.325975	0.919604	0.0164909	0.992494
WBGene00009582	-0.338238	0.563295	-0.798292	0.00139403
WBGene00009583	-0.303624	0.539407	-0.539196	0.0159228
WBGene00009584	-0.0884196	0.923455	-0.262661	0.447016
WBGene00009586	-0.392933	0.754617	0.692443	0.132106
WBGene00009600	0.133851	0.975104	2.23121	0.0612695
WBGene00009601	0.379038	0.882322	-0.797373	0.468765
WBGene00009605	0.603254	0.787099	0.737771	0.452625
WBGene00009630	1.9352	0.249734	1.04526	0.401541
WBGene00009650	0.0150861	0.986359	0.579248	0.0129398
WBGene00009652	0.54205	0.554611	0.00169233	0.997888
WBGene00009706	1.28821	0.574175	2.00046	0.0548943
WBGene00009708	0.984483	0.566383	0.838284	0.364661
WBGene00009709	1.29054	0.235242	2.10155	0.000454868
WBGene00009710	4.27483	0.012625	5.06332	2.31509548605616e-05
WBGene00009722	-0.542962	0.289489	-1.16247	2.16254142111728e-05
WBGene00009723	-0.382833	0.76361	-0.251787	0.702379
WBGene00009724	0.15359	0.911581	1.18235	0.0035364
WBGene00009759	1.08204	0.77382	1.28186	0.434478
WBGene00009769	-0.0846374	0.911581	-0.0548522	0.887455
WBGene00009770	0.24313	0.741775	0.0565014	0.901404
WBGene00009771	-0.198887	0.719525	-0.772738	0.000107929
WBGene00009772	0.253216	0.778728	0.634976	0.0503538
WBGene00009773	-0.580435	0.758451	-5.23952	7.89092267118733e-18
WBGene00009774	-0.661061	0.711217	-0.858758	0.287345
WBGene00009776	0.0731972	0.936079	-0.320383	0.298524
WBGene00009790	-0.165765	0.836897	0.0337792	0.937592
WBGene00009803	0.388453	0.373918	1.0078	1.63621010990539e-06
WBGene00009804	0.155787	0.855577	0.885971	0.000414619
WBGene00009805	0.248274	0.779522	1.12751	9.21677681503195e-05
WBGene00009807	-0.882732	0.579843	-1.54008	0.0350166
WBGene00009809	0.118233	0.881298	0.156351	0.650605
WBGene00009811	0.672615	0.763612	2.37533	0.00124467
WBGene00009829	-0.0242534	0.955704	-0.19877	0.152126
WBGene00009830	-0.665029	0.826684	-3.80725	9.68399477193751e-05
WBGene00009831	-0.0366248	0.97396	0.735261	0.0156091
WBGene00009835	-0.93841	0.461774	-1.02334	0.129648
WBGene00009838	-1.03413	0.608051	-5.90694	2.12031398428353e-11
WBGene00009839	0.63897	0.0471394	1.60777	2.22465050757958e-16
WBGene00009840	-0.0425888	0.942727	0.567636	0.000435714
WBGene00009841	-0.112675	0.961617	1.06547	0.112083
WBGene00009846	0.273141	0.911581	-0.473051	0.660499
WBGene00009848	0.496418	0.760083	0.126737	0.898369
WBGene00009854	-0.406488	0.8709	-3.08044	0.000117308
WBGene00009855	-0.752152	0.755451	-4.99092	4.52145116200472e-05
WBGene00009856	-0.623632	0.88055	-0.890838	0.612846
WBGene00009905	5.88041	0.0232283	7.26121	4.16093109836557e-05
WBGene00009907	2.58464	0.139412	4.65179	3.7920787648415e-06
WBGene00009908	3.94312	0.012301	5.30794	8.64838768035104e-07
WBGene00009914	2.43028	0.0275041	3.97056	5.00219569807344e-08
WBGene00009965	0.20297	0.917101	-0.517336	0.516894
WBGene00009966	0.429044	0.392677	0.724235	0.00406749
WBGene00009968	-0.435834	0.859128	-0.575766	0.580929
WBGene00009969	0.890894	0.566765	2.13391	0.00104648
WBGene00009971	1.81794	0.000654548	2.19889	4.87763132475454e-08
WBGene00009972	-0.482061	0.852501	-2.85367	0.000576684
WBGene00009973	-0.175883	0.884819	-0.787183	0.0400167
WBGene00009974	-0.628755	0.102051	-0.502335	0.0567605
WBGene00009975	-0.35453	0.657849	-0.0943017	0.861275
WBGene00009976	0.00259414	0.996847	0.541344	0.0219183
WBGene00009977	0.0129028	0.986359	0.0836494	0.791451
WBGene00009978	-0.0474342	0.956559	0.363242	0.201272
WBGene00009980	-0.228562	0.816763	-0.612809	0.0712768
WBGene00009981	0.0063095	0.993198	-0.24234	0.385967
WBGene00009982	-0.0971288	0.956159	-2.17735	6.12901101468748e-06
WBGene00009984	0.438087	0.779522	3.20037	4.10894645902782e-11
WBGene00009987	0.490998	0.0422684	0.951332	7.02334768820529e-10
WBGene00009988	-0.0485156	0.985488	-0.584718	0.548389
WBGene00009991	-0.676107	0.776536	-2.36263	0.00396151
WBGene00009992	-0.22696	0.833357	-0.726632	0.0401672
WBGene00009993	0.338093	0.541155	0.330751	0.248667
WBGene00009994	-0.444445	0.203395	0.00794131	0.981336
WBGene00009995	-0.0679642	0.961426	-0.177093	0.771941
WBGene00009996	0.471159	0.462483	1.02134	0.000521776
WBGene00010001	0.286775	0.675359	-0.0682739	0.88126
WBGene00010002	0.0494871	0.951297	-0.0515803	0.894532
WBGene00010004	1.51992	0.330259	2.43951	0.00302229
WBGene00010005	0.313896	0.904061	1.32547	0.11534
WBGene00010006	-0.126944	0.900689	0.399793	0.273394
WBGene00010012	-0.475202	0.232475	-0.540519	0.0219441
WBGene00010018	0.0724354	0.938671	-0.0426446	0.926261
WBGene00010019	1.57396	0.0088308	2.04863	8.17396654152429e-07
WBGene00010062	0.218053	0.928117	-3.63712	6.22705236888814e-08
WBGene00010063	-0.223309	0.794711	-1.28379	2.71159715165796e-06
WBGene00010075	-0.152095	0.815523	-0.292661	0.230301
WBGene00010077	-0.29316	0.779522	-0.851181	0.0229136
WBGene00010079	-0.151446	0.859128	0.119684	0.767055
WBGene00010080	-0.0154089	0.987596	-0.199481	0.605913
WBGene00010081	0.25472	0.91657	0.198501	0.873026
WBGene00010082	-0.00545069	0.997356	0.0689999	0.942822
WBGene00010089	0.286951	0.66693	0.484468	0.0878479
WBGene00010091	0.410869	0.874536	0.708921	0.49665
WBGene00010092	0.723692	0.553004	0.089879	0.92389
WBGene00010093	0.0197807	0.989187	-0.349969	0.530778
WBGene00010094	-0.092196	0.902797	-0.890083	4.95759208644153e-05
WBGene00010096	0.0302061	0.945427	0.200933	0.156594
WBGene00010097	0.0948558	0.837423	0.153197	0.399745
WBGene00010109	1.16026	0.0726863	0.779324	0.098508
WBGene00010143	-0.17402	0.939874	0.35768	0.70642
WBGene00010174	-0.169828	0.690058	-0.14731	0.494663
WBGene00010177	-0.138811	0.852501	-0.277803	0.321032
WBGene00010178	-0.0138648	0.980102	0.366596	0.0177557
WBGene00010179	-0.292397	0.864785	-0.107689	0.904401
WBGene00010181	0.958373	0.578895	0.0819406	0.950689
WBGene00010182	0.383287	0.82955	0.351088	0.667594
WBGene00010183	-0.149366	0.90597	-0.827359	0.0374094
WBGene00010185	-0.279203	0.939316	0.416048	0.795454
WBGene00010187	0.138242	0.942727	-0.96508	0.144865
WBGene00010188	-0.0709571	0.957648	-0.109719	0.8642
WBGene00010189	-0.430541	0.855215	-3.83815	9.83535056967917e-08
WBGene00010191	-0.134141	0.891872	-0.135006	0.772232
WBGene00010192	-0.426844	0.602566	-0.326849	0.458672
WBGene00010202	0.308898	0.924582	-0.171682	0.920302
WBGene00010204	-0.439305	0.787644	-2.253	1.86518008955079e-05
WBGene00010206	1.95894	0.351303	3.89114	0.000176747
WBGene00010212	0.232992	0.904991	0.120518	0.906212
WBGene00010214	-0.604681	0.659607	-2.67187	2.28982683849929e-07
WBGene00010215	-0.256643	0.772537	-0.0253755	0.96178
WBGene00010216	-0.957249	0.656916	-2.09466	0.020178
WBGene00010236	0.133259	0.931431	0.0594284	0.937688
WBGene00010238	-0.301967	0.827119	-2.035	6.31210493427878e-07
WBGene00010239	0.175614	0.860311	0.035104	0.947063
WBGene00010251	0.218727	0.787099	0.0825917	0.860134
WBGene00010254	-0.238919	0.953301	-0.201894	0.918129
WBGene00010256	0.748709	0.852501	0.253889	0.906652
WBGene00010258	-0.502514	0.792718	-1.05135	0.152831
WBGene00010259	-0.117331	0.795495	0.355602	0.0229785
WBGene00010260	-0.0199903	0.980801	0.206664	0.486616
WBGene00010262	-0.0475445	0.980102	0.329967	0.662972
WBGene00010279	-0.0397971	0.954624	0.0231061	0.945693
WBGene00010280	0.215746	0.767996	1.22369	1.82683879608178e-07
WBGene00010281	-0.115507	0.955657	-0.896491	0.183127
WBGene00010282	0.281072	0.82715	0.0104784	0.988083
WBGene00010283	-0.102619	0.88055	0.223307	0.38011
WBGene00010284	-0.186903	0.848244	-0.429912	0.219082
WBGene00010286	0.0547961	0.948027	0.0562702	0.891244
WBGene00010288	0.615132	0.504613	1.48198	0.00021458
WBGene00010289	-0.280098	0.864313	-0.735547	0.195793
WBGene00010290	0.419358	0.681508	0.39284	0.435837
WBGene00010293	0.448937	0.667571	0.895735	0.0340918
WBGene00010294	0.0273002	0.993152	0.232208	0.884539
WBGene00010295	-0.0185214	0.992635	-0.111019	0.913941
WBGene00010296	0.0513664	0.949834	0.37551	0.145608
WBGene00010299	-0.0434447	0.982637	0.525876	0.457214
WBGene00010300	0.255131	0.937817	-0.503939	0.720212
WBGene00010375	0.172197	0.914843	1.66865	0.000175039
WBGene00010382	0.878142	0.732055	1.3146	0.219025
WBGene00010383	-0.410775	0.7136	-1.32952	0.00124337
WBGene00010385	0.299708	0.784481	0.607897	0.138843
WBGene00010386	-0.0589998	0.942592	0.222764	0.453601
WBGene00010405	-0.107062	0.843704	0.045956	0.87371
WBGene00010406	-0.0982406	0.881679	0.610057	0.00177858
WBGene00010407	-0.0122395	0.986811	-0.113704	0.713919
WBGene00010408	-0.574978	0.506664	-1.67409	7.90486052801381e-06
WBGene00010418	-0.100417	0.848244	-0.234076	0.213328
WBGene00010425	-0.324493	0.482914	-0.63611	0.00294144
WBGene00010426	-0.36955	0.902797	-3.01847	0.00535862
WBGene00010432	-0.373712	0.870419	1.32151	0.0519049
WBGene00010463	1.1676	0.241451	-0.109073	0.915821
WBGene00010465	-0.0714657	0.911783	-0.0922856	0.754962
WBGene00010470	0.740992	0.232475	1.31522	0.000119389
WBGene00010471	-0.556454	0.719525	-2.46946	5.62909097566873e-06
WBGene00010472	-0.401713	0.484798	-0.592595	0.0344875
WBGene00010473	0.920606	0.619559	1.80087	0.0217013
WBGene00010474	0.465894	0.911489	0.0834469	0.968414
WBGene00010507	0.175204	0.832773	0.66762	0.0105
WBGene00010508	2.5097	0.114658	1.81277	0.106044
WBGene00010510	0.392146	0.898734	-0.0515093	0.973247
WBGene00010512	-0.175501	0.925263	-0.458146	0.53609
WBGene00010513	0.1895	0.896196	-0.129924	0.860454
WBGene00010514	0.402882	0.748698	0.323561	0.604304
WBGene00010515	-0.0289509	0.987596	-0.144491	0.869881
WBGene00010516	0.452828	0.663481	0.593922	0.20856
WBGene00010524	-0.718627	0.15294	-0.539372	0.114581
WBGene00010525	0.370388	0.689538	0.340104	0.460984
WBGene00010589	-0.618261	0.720938	-0.805949	0.299881
WBGene00010592	1.30081	0.322758	0.0868149	0.946584
WBGene00010593	-0.448001	0.663481	-0.168902	0.795694
WBGene00010595	-0.0541557	0.944366	-0.444133	0.0617882
WBGene00010597	0.394874	0.175606	0.664607	8.44728061234434e-05
WBGene00010625	-0.0901269	0.924561	-0.0269411	0.95554
WBGene00010626	0.0165429	0.982552	0.235012	0.35594
WBGene00010627	-0.361288	0.631508	-0.925461	0.00215903
WBGene00010628	-0.438936	0.584387	-1.29428	7.82498454519041e-05
WBGene00010629	0.209062	0.838331	0.421017	0.263798
WBGene00010630	0.100544	0.908518	0.186715	0.607969
WBGene00010631	0.0596359	0.89711	0.453126	0.000671041
WBGene00010632	-0.253181	0.882322	-0.464261	0.500441
WBGene00010684	-0.83852	0.209487	-0.989459	0.0133186
WBGene00010685	0.0911709	0.855022	0.0745343	0.753337
WBGene00010686	0.302086	0.833217	1.74322	2.81294940133136e-05
WBGene00010687	0.205268	0.781819	0.391519	0.168736
WBGene00010697	0.0206339	0.975744	-0.592736	0.000924858
WBGene00010698	-0.000968308	0.999287	-1.18409	0.0706794
WBGene00010699	-0.127649	0.886045	0.130895	0.754962
WBGene00010727	-0.155841	0.855022	-0.938669	0.000192878
WBGene00010728	0.941754	0.74962	0.858775	0.543216
WBGene00010734	0.00808775	0.995749	-0.616365	0.232981
WBGene00010735	0.642332	0.78967	-0.214419	0.884753
WBGene00010736	0.495715	0.124478	1.22564	4.64681628395631e-11
WBGene00010737	0.793061	0.559588	0.0679044	0.94896
WBGene00010741	0.866799	0.663481	0.684571	0.518134
WBGene00010742	0.524211	0.406874	0.630725	0.0618159
WBGene00010744	0.362898	0.650864	0.524492	0.137285
WBGene00010752	0.312487	0.779427	0.826751	0.0356199
WBGene00010754	-4.40292	0.0660357	-3.94664	0.0126091
WBGene00010788	-0.126721	0.869992	0.00704215	0.986131
WBGene00010789	0.129765	0.934642	0.301728	0.633176
WBGene00010790	1.96419	0.302802	1.3656	0.272738
WBGene00010799	0.0827752	0.975151	-0.0392191	0.973633
WBGene00010803	0.364037	0.513449	0.796097	0.00114636
WBGene00010850	0.372792	0.721856	-0.00169103	0.997809
WBGene00010851	0.156325	0.913234	-0.697537	0.1445
WBGene00010867	-0.540666	0.367685	-1.26557	1.94572695122781e-05
WBGene00010868	0.155022	0.881825	0.00429822	0.993986
WBGene00010928	0.569304	0.847471	-1.15442	0.296695
WBGene00010931	0.630246	0.659411	1.90581	0.000481294
WBGene00010933	0.561419	0.892796	0.438407	0.834247
WBGene00010934	-0.744694	0.791584	-0.365701	0.811135
WBGene00010976	-0.445582	0.578895	-0.110233	0.846167
WBGene00010977	1.45802	0.110398	4.1302	5.35709412241268e-15
WBGene00010980	0.537245	0.444719	1.99747	5.64242404273322e-11
WBGene00011002	-0.075956	0.97606	0.376863	0.720597
WBGene00011003	-0.114129	0.919247	-0.655655	0.066843
WBGene00011004	-0.982822	0.464677	-1.89059	0.00384705
WBGene00011006	-0.109186	0.919604	-1.86821	2.71899692793305e-10
WBGene00011014	-0.197145	0.924561	-0.139476	0.892991
WBGene00011015	-0.230831	0.821066	-0.977541	0.00238546
WBGene00011016	0.0871249	0.934642	-0.0988699	0.841945
WBGene00011017	-0.0334611	0.980823	-0.414545	0.400988
WBGene00011087	-0.141971	0.935012	-0.932637	0.0817667
WBGene00011088	-0.229601	0.884819	-0.143339	0.859882
WBGene00011089	-0.380435	0.614191	-0.145602	0.765171
WBGene00011090	0.651823	0.253626	1.53339	3.98100013570142e-07
WBGene00011092	-0.0399208	0.965915	-0.117085	0.764428
WBGene00011093	-0.265183	0.774964	-0.494656	0.16708
WBGene00011094	-0.387094	0.654145	-0.949901	0.00556703
WBGene00011095	-0.53764	0.515523	-0.608758	0.148058
WBGene00011097	1.25384	0.148695	2.16811	1.69813006879092e-05
WBGene00011098	-0.151562	0.970921	1.94986	0.0927092
WBGene00011099	0.507008	0.494945	1.38256	1.2794847714897e-05
WBGene00011100	-0.179638	0.788234	0.512593	0.0258942
WBGene00011132	0.912448	0.818068	-0.4387	0.838205
WBGene00011133	-0.806045	0.836897	0.138995	0.947063
WBGene00011185	-0.330594	0.839584	-0.497546	0.447913
WBGene00011189	0.0876539	0.933785	0.8196	0.00444417
WBGene00011190	0.0294807	0.980801	0.966761	0.00443773
WBGene00011191	0.703074	0.775849	1.447	0.107741
WBGene00011193	0.0989231	0.903379	0.472327	0.0686442
WBGene00011194	0.0815569	0.94139	0.544783	0.109233
WBGene00011195	-0.20337	0.724185	-0.0467883	0.898941
WBGene00011207	-0.120366	0.89711	-0.673139	0.0201408
WBGene00011209	0.293918	0.81474	-0.279124	0.640552
WBGene00011212	0.110455	0.912874	-1.0153	0.00054502
WBGene00011213	0.609485	0.298296	1.83131	4.99549385101772e-10
WBGene00011242	0.0802704	0.913357	0.252027	0.343291
WBGene00011244	-0.200743	0.906637	-0.515099	0.430545
WBGene00011247	-0.0328503	0.980102	-0.38343	0.400452
WBGene00011248	0.134669	0.859128	0.431371	0.0850337
WBGene00011249	-0.306751	0.903379	-0.339505	0.776278
WBGene00011250	0.0423134	0.958551	0.658169	0.00386027
WBGene00011251	-0.336527	0.864313	-0.121762	0.905592
WBGene00011252	1.10437	0.119221	2.14285	3.07815344453233e-07
WBGene00011253	-0.142334	0.821442	0.515647	0.0093249
WBGene00011254	1.09498	0.580436	0.453759	0.730117
WBGene00011261	-0.2449	0.899436	0.717527	0.291219
WBGene00011262	0.270397	0.848244	3.14756	1.11784748279097e-15
WBGene00011263	0.222287	0.779522	0.924455	0.000406223
WBGene00011265	-0.137764	0.959818	-0.369953	0.758008
WBGene00011270	-0.496638	0.294009	-0.729569	0.00529686
WBGene00011283	-0.481312	0.66693	-0.158082	0.82838
WBGene00011284	0.0428914	0.98051	-0.0249179	0.975045
WBGene00011286	0.812655	0.463528	0.853305	0.148546
WBGene00011287	0.199528	0.870844	0.738024	0.0582102
WBGene00011305	0.502417	0.42696	0.179492	0.702176
WBGene00011306	0.127357	0.843704	0.0911891	0.771301
WBGene00011307	0.468654	0.461464	-0.137552	0.776223
WBGene00011308	0.367385	0.411183	1.06062	2.60649168676167e-07
WBGene00011309	0.158458	0.898048	-0.495527	0.267455
WBGene00011318	0.0791657	0.950903	-0.370714	0.425892
WBGene00011319	0.727212	0.299103	0.7176	0.0855919
WBGene00011320	0.95802	0.748698	0.331946	0.853081
WBGene00011321	-0.150694	0.939576	-1.89517	0.00105791
WBGene00011322	0.252962	0.947376	-0.0742322	0.968287
WBGene00011323	-0.124826	0.868184	0.107942	0.756882
WBGene00011324	0.212334	0.844179	-0.119944	0.83091
WBGene00011325	-0.962162	0.496887	0.174375	0.875625
WBGene00011326	-0.20768	0.89711	-0.531916	0.378653
WBGene00011328	1.58916	0.274632	1.24001	0.182646
WBGene00011329	-0.256877	0.553004	-0.446243	0.02221
WBGene00011330	0.269037	0.829687	0.3195	0.550405
WBGene00011339	0.718881	0.371879	1.34689	0.000854388
WBGene00011340	-0.0599995	0.96866	-0.252072	0.674727
WBGene00011362	-0.759228	0.856377	-3.53125	0.00648975
WBGene00011364	0.0314962	0.979002	-0.474007	0.216295
WBGene00011381	0.302338	0.87208	0.28009	0.75206
WBGene00011382	-0.0228228	0.992635	-0.488068	0.634936
WBGene00011383	0.0363823	0.97654	0.0284502	0.962741
WBGene00011391	0.105204	0.917983	-0.318399	0.407697
WBGene00011392	0.238427	0.796361	0.138815	0.776389
WBGene00011393	0.329875	0.44979	0.309228	0.200061
WBGene00011397	-0.443304	0.427369	-2.43679	8.54509793922212e-20
WBGene00011404	0.185113	0.790839	-0.131858	0.713483
WBGene00011428	0.13908	0.915837	0.0483938	0.942822
WBGene00011429	0.198532	0.887116	0.217424	0.74259
WBGene00011430	-0.373003	0.558301	-0.386841	0.229679
WBGene00011436	-0.436643	0.842325	-0.885324	0.273082
WBGene00011437	-0.0174924	0.992222	-1.26918	0.017633
WBGene00011438	0.256359	0.939532	0.255209	0.875525
WBGene00011439	-0.0903744	0.941391	-0.434365	0.304914
WBGene00011449	-0.351225	0.541968	-0.307134	0.319273
WBGene00011451	0.757718	0.0961175	1.27561	3.22529530383209e-06
WBGene00011452	0.0810483	0.954543	0.511148	0.260784
WBGene00011453	0.327358	0.859128	0.349609	0.671474
WBGene00011486	-0.18116	0.939532	-0.612667	0.488429
WBGene00011487	-0.389748	0.661049	-3.76885	3.53555544998293e-32
WBGene00011513	-0.867943	0.319302	-0.469534	0.426947
WBGene00011514	-0.660371	0.755038	-0.706364	0.462235
WBGene00011517	0.94275	0.0318888	1.26153	1.87115461914298e-05
WBGene00011520	0.737908	0.284337	1.70523	1.05628472765017e-06
WBGene00011538	0.0485921	0.954624	0.00981315	0.981095
WBGene00011539	-0.487482	0.759169	0.600523	0.377787
WBGene00011540	-0.371937	0.659463	0.135374	0.801818
WBGene00011543	-0.333689	0.759818	-0.964973	0.0120115
WBGene00011571	-0.117472	0.913794	-0.372974	0.3425
WBGene00011572	-0.279496	0.919247	-0.176608	0.899639
WBGene00011573	-0.883753	0.234842	-0.716486	0.132152
WBGene00011575	-0.483619	0.787976	-0.154901	0.88023
WBGene00011576	-0.556293	0.654567	-0.509254	0.4145
WBGene00011587	0.044209	0.968716	-0.0621521	0.906212
WBGene00011589	0.157325	0.822659	0.665069	0.00206629
WBGene00011590	0.367651	0.824337	0.163921	0.853366
WBGene00011591	0.130614	0.938706	0.277642	0.689697
WBGene00011592	0.99897	0.12925	1.38145	0.000583047
WBGene00011617	0.883711	0.752465	-0.0208625	0.99012
WBGene00011619	0.0984581	0.976622	-0.119297	0.942013
WBGene00011622	0.272487	0.918366	0.773391	0.422929
WBGene00011625	-0.119342	0.873948	0.0262291	0.947063
WBGene00011647	-0.0117448	0.987621	0.537862	0.0169967
WBGene00011648	0.344411	0.322527	0.646943	0.000342497
WBGene00011668	0.328471	0.776896	-0.204235	0.735819
WBGene00011669	0.790996	0.814891	0.314951	0.865932
WBGene00011670	-0.827048	0.580436	-4.77543	3.8352144073364e-13
WBGene00011687	0.267475	0.42696	0.653492	3.08340916282885e-05
WBGene00011688	-0.451913	0.337437	-0.525671	0.047363
WBGene00011692	-0.117195	0.942727	0.290252	0.665046
WBGene00011694	-0.323595	0.841774	-1.36772	0.00649711
WBGene00011696	-0.233149	0.914951	-0.128692	0.908997
WBGene00011699	-0.92509	0.309548	-1.19026	0.0201209
WBGene00011705	0.129243	0.89711	0.100917	0.839713
WBGene00011709	0.0808343	0.96802	-0.887565	0.17871
WBGene00011713	0.814146	0.209487	1.76629	6.7052764140454e-07
WBGene00011752	-0.220523	0.859128	-0.544627	0.222455
WBGene00011793	-0.0532784	0.965006	-0.247837	0.591465
WBGene00011794	-0.239308	0.738929	-0.185878	0.608155
WBGene00011795	0.760691	0.769741	-0.0306579	0.984047
WBGene00011798	-0.221411	0.903379	-0.96531	0.115514
WBGene00011799	-0.6138	0.631508	-1.49399	0.00429991
WBGene00011800	0.26652	0.87329	-1.2907	0.0151004
WBGene00011801	-0.617663	0.609459	-1.71797	0.00041958
WBGene00011802	0.129889	0.76361	0.574941	5.37439166426424e-05
WBGene00011830	-0.235916	0.899436	-1.57638	0.00527613
WBGene00011831	0.77485	0.162156	1.23187	0.000161341
WBGene00011832	-0.310286	0.786514	-0.36231	0.47564
WBGene00011833	-0.199224	0.882322	-0.458846	0.36467
WBGene00011834	0.119003	0.903395	0.0203562	0.96762
WBGene00011835	-0.0114567	0.987621	0.191922	0.486135
WBGene00011836	-0.319777	0.915479	-0.610402	0.638843
WBGene00011838	1.42742	0.150924	1.09415	0.106823
WBGene00011839	0.481816	0.716564	0.872032	0.109049
WBGene00011841	-0.721204	0.79155	-0.403577	0.780839
WBGene00011844	0.257713	0.869018	-0.488128	0.418175
WBGene00011850	0.25001	0.779522	-1.15333	8.34135622540682e-05
WBGene00011852	-0.677024	0.815404	-6.31612	1.45565317283901e-08
WBGene00011853	0.0463733	0.982637	-0.914261	0.200402
WBGene00011854	-0.122836	0.957189	-0.315144	0.754962
WBGene00011890	0.11893	0.844704	0.369087	0.064305
WBGene00011891	-0.425685	0.497698	-0.926832	0.00107664
WBGene00011892	0.23294	0.775849	0.799889	0.00313786
WBGene00011893	-0.256272	0.815126	-1.13971	0.000887712
WBGene00011894	0.175353	0.865662	1.00043	0.0010495
WBGene00011896	-0.318477	0.911581	0.0943152	0.947744
WBGene00011897	-0.387971	0.240419	-0.729309	5.94854234900583e-05
WBGene00011898	0.530543	0.848244	0.367782	0.787554
WBGene00011930	0.296343	0.66693	0.538588	0.0598884
WBGene00011932	-0.445746	0.597406	-0.800338	0.0296466
WBGene00012019	-0.38234	0.338851	-0.80633	7.57792504511253e-05
WBGene00012020	0.206816	0.945452	-0.613329	0.622751
WBGene00012026	-0.175914	0.936427	-0.421153	0.639708
WBGene00012027	-0.091699	0.942592	-0.273371	0.587888
WBGene00012028	-0.232225	0.870419	-0.270212	0.668961
WBGene00012058	0.285235	0.867032	1.79119	0.00015036
WBGene00012069	2.81418	0.00855786	3.55777	1.61195628188605e-06
WBGene00012070	0.0967434	0.962368	-1.69721	0.00759382
WBGene00012081	3.1259	0.338586	4.55164	0.00910071
WBGene00012100	-0.329834	0.711217	-0.27511	0.542611
WBGene00012101	1.83341	0.0104942	3.22005	2.29775789145682e-11
WBGene00012117	0.703434	0.585531	1.09405	0.0613934
WBGene00012142	-0.0211898	0.987621	0.481457	0.300242
WBGene00012143	0.404223	0.623549	0.883533	0.00883438
WBGene00012144	0.428781	0.176942	1.11693	2.5549290506663e-10
WBGene00012145	0.168559	0.960746	-0.164185	0.922061
WBGene00012152	0.924079	0.213762	1.15069	0.00854126
WBGene00012184	-0.000376553	0.999114	-0.415175	0.025849
WBGene00012185	1.05062	5.41431975094033e-05	1.59448	1.8656305802725e-15
WBGene00012186	-0.377551	0.886442	-1.01068	0.307016
WBGene00012242	1.65392	0.231348	0.581949	0.613219
WBGene00012243	-0.00420681	0.994891	0.231003	0.312492
WBGene00012244	0.123004	0.884819	0.313759	0.310779
WBGene00012245	-0.146633	0.901813	-0.0854101	0.889953
WBGene00012249	0.388069	0.89711	1.21576	0.238541
WBGene00012250	0.519971	0.870419	0.166335	0.922061
WBGene00012251	-0.124317	0.906879	-2.50949	3.8781994775068e-18
WBGene00012252	-0.274631	0.779522	-0.702563	0.0473208
WBGene00012253	-0.234197	0.843704	-1.08103	0.00301821
WBGene00012276	0.191009	0.898734	-0.129563	0.867092
WBGene00012277	0.24918	0.821066	0.723896	0.0474192
WBGene00012278	1.38706	0.470433	1.37163	0.185263
WBGene00012279	0.401433	0.465679	0.464251	0.103819
WBGene00012280	-0.743916	0.646239	-3.2271	8.66799214226192e-08
WBGene00012282	0.414598	0.842325	0.447906	0.625352
WBGene00012291	-0.194547	0.837215	-0.481412	0.147043
WBGene00012293	-0.0912059	0.931015	0.0298592	0.954574
WBGene00012294	0.665266	0.837872	0.259729	0.882499
WBGene00012308	0.653501	0.779522	3.04224	3.240014848654e-05
WBGene00012311	0.556271	0.872815	0.246376	0.893074
WBGene00012312	0.855959	0.681194	0.899288	0.364805
WBGene00012315	-0.0560805	0.970456	-0.733011	0.102332
WBGene00012316	-0.306577	0.703492	-1.27576	8.5095452112949e-06
WBGene00012319	0.0807944	0.939576	0.893397	0.00257315
WBGene00012337	-0.213079	0.886442	-0.0710286	0.929055
WBGene00012339	-0.222958	0.869998	-2.27068	2.21312997324336e-09
WBGene00012347	-0.0185037	0.984993	-0.153372	0.692129
WBGene00012348	-0.340624	0.535992	0.263804	0.389244
WBGene00012364	0.114622	0.887264	0.449149	0.0980436
WBGene00012381	-0.0131495	0.992312	0.600012	0.153902
WBGene00012398	-0.975061	0.490396	-0.673372	0.417455
WBGene00012399	0.559605	0.735045	2.06514	0.000274066
WBGene00012402	-0.585949	0.878169	-0.526148	0.769168
WBGene00012404	-1.11784	0.230099	-4.61185	2.50695439914535e-20
WBGene00012446	-0.26058	0.689538	-0.498462	0.0643626
WBGene00012448	-0.384539	0.802839	-0.492559	0.45956
WBGene00012449	0.925663	0.118641	2.54348	4.10939130389855e-14
WBGene00012450	0.884286	0.507544	2.2245	0.000116677
WBGene00012451	1.57861	0.1232	2.61524	1.51372287542675e-05
WBGene00012452	0.176092	0.787099	0.485419	0.0359567
WBGene00012491	-0.550419	0.597573	-1.69224	6.07410463557991e-05
WBGene00012492	-0.920723	0.706587	-3.90949	3.76102956731461e-05
WBGene00012494	0.034786	0.972203	0.493321	0.0960294
WBGene00012518	-0.0524375	0.980801	-2.39377	7.92220181777079e-05
WBGene00012521	0.265698	0.898048	0.28023	0.773323
WBGene00012522	-0.20737	0.821442	-0.553611	0.0829149
WBGene00012524	0.10319	0.93488	-0.533857	0.191954
WBGene00012525	0.0940467	0.914951	0.782955	0.00185531
WBGene00012526	-0.302123	0.945769	-4.90379	0.00520252
WBGene00012527	0.0869704	0.964723	-0.270268	0.745085
WBGene00012528	0.00589909	0.990707	0.506251	0.000123085
WBGene00012529	-0.0335574	0.974929	-0.988654	0.00033282
WBGene00012530	-0.621902	0.654145	-1.22851	0.0314494
WBGene00012531	0.123763	0.897012	-0.130003	0.770536
WBGene00012532	0.176996	0.763816	0.363436	0.103674
WBGene00012533	-0.216141	0.901295	-0.705176	0.259224
WBGene00012562	0.169136	0.843619	-0.252066	0.467601
WBGene00012564	-0.174953	0.915253	-0.16822	0.835445
WBGene00012565	0.0342438	0.984787	0.052069	0.950181
WBGene00012566	-0.130675	0.970607	-0.280423	0.863311
WBGene00012567	0.219931	0.943542	-1.58235	0.147728
WBGene00012568	0.138538	0.956181	-0.881884	0.34775
WBGene00012569	-0.35688	0.886045	-1.01233	0.279139
WBGene00012571	7.18037	0.0216945	6.25095	0.00583686
WBGene00012572	-0.0683779	0.97812	0.993404	0.186238
WBGene00012573	0.0727931	0.966	0.455395	0.425273
WBGene00012615	-0.133544	0.934871	-1.55014	0.000467173
WBGene00012621	1.52729	0.558323	1.06779	0.477364
WBGene00012622	1.65998	0.0125014	2.55732	1.18382297096146e-08
WBGene00012623	0.450342	0.494174	0.364822	0.325826
WBGene00012624	1.14128	0.0318888	2.29884	2.83917123373714e-11
WBGene00012627	0.975649	0.761802	1.11667	0.434478
WBGene00012628	0.224156	0.929941	2.00522	0.00393879
WBGene00012629	0.153023	0.900663	-0.440909	0.342708
WBGene00012631	1.04436	0.762322	-4.11022	0.00794865
WBGene00012634	2.19733	0.139782	1.56312	0.134941
WBGene00012664	0.0971609	0.93784	-2.7599	1.908990181064e-18
WBGene00012665	-0.0593655	0.910194	0.178574	0.346128
WBGene00012666	0.281918	0.75046	0.0825733	0.877326
WBGene00012668	0.695063	0.242102	2.36391	1.70076250094181e-14
WBGene00012669	1.81963	0.111877	2.05356	0.00464009
WBGene00012671	-0.229381	0.913908	-0.928019	0.212587
WBGene00012672	1.01415	0.808414	1.00873	0.597015
WBGene00012673	-0.938092	0.551847	-0.513902	0.573308
WBGene00012674	-0.455412	0.329545	-0.626659	0.0146481
WBGene00012675	0.171432	0.803345	0.521213	0.0244084
WBGene00012676	0.0423519	0.957172	-0.266434	0.331046
WBGene00012678	0.513254	0.750375	0.275021	0.756344
WBGene00012679	0.632894	0.81861	-0.0275007	0.985939
WBGene00012680	0.195547	0.938322	-1.24896	0.11395
WBGene00012683	0.244788	0.885377	0.0961083	0.915072
WBGene00012684	0.476225	0.853679	-0.414429	0.738289
WBGene00012686	-0.156909	0.87329	0.195169	0.650605
WBGene00012688	0.0119123	0.993152	0.150048	0.823681
WBGene00012689	0.612443	0.838642	-0.100287	0.951607
WBGene00012690	0.22594	0.942727	-0.180351	0.909231
WBGene00012692	0.206023	0.833678	0.635493	0.0493839
WBGene00012693	0.0587253	0.945769	-0.19982	0.557941
WBGene00012694	0.0760342	0.893847	0.134692	0.563302
WBGene00012695	0.471724	0.329795	0.710767	0.00581908
WBGene00012696	0.240729	0.694197	0.786657	0.000389126
WBGene00012697	-0.184965	0.792698	-0.811399	0.000529303
WBGene00012698	-0.211166	0.929941	-0.355148	0.736867
WBGene00012699	-0.560465	0.65434	-2.46233	1.63074491349666e-07
WBGene00012700	-0.11472	0.944755	-0.805832	0.132339
WBGene00012701	-0.131177	0.872815	-0.407688	0.151232
WBGene00012702	-0.322972	0.790748	-1.14505	0.0100921
WBGene00012703	-0.0739661	0.93973	0.0600278	0.898941
WBGene00012741	0.773753	0.822659	0.466858	0.790192
WBGene00012776	0.231464	0.895641	-0.45098	0.531474
WBGene00012777	-0.671821	0.367504	-1.33605	0.000384141
WBGene00012778	0.304999	0.864155	-0.1613	0.859998
WBGene00012779	-0.30733	0.90686	-0.20728	0.876362
WBGene00012780	0.842375	0.554203	-0.0135473	0.99012
WBGene00012809	0.179027	0.968428	-0.260547	0.901237
WBGene00012810	-0.420776	0.404481	-0.461286	0.0956684
WBGene00012811	-0.368166	0.770558	-0.306178	0.61797
WBGene00012812	-0.688722	0.42372	-0.735306	0.118226
WBGene00012813	-0.36899	0.604093	-0.677543	0.0272338
WBGene00012814	0.825868	0.588826	1.21403	0.0782916
WBGene00012816	0.477061	0.876814	1.06313	0.340255
WBGene00012819	0.467334	0.494904	1.52028	1.74495268852293e-07
WBGene00012821	-0.405925	0.545692	0.163012	0.711119
WBGene00012822	1.86618	0.0581643	3.78237	4.93053083191836e-10
WBGene00012823	0.634338	0.744644	1.12171	0.139599
WBGene00012824	1.38289	0.130469	3.55945	8.02785014400189e-12
WBGene00012825	-0.220085	0.833923	0.369297	0.363022
WBGene00012827	0.401522	0.911489	0.143585	0.937703
WBGene00012828	-0.00465926	0.995934	0.233527	0.625131
WBGene00012829	0.114621	0.892555	0.056771	0.897882
WBGene00012830	0.131638	0.902816	-0.674991	0.0531221
WBGene00012831	0.129166	0.969273	-0.44739	0.752774
WBGene00012833	0.853764	0.698384	0.162614	0.913235
WBGene00012834	-0.400987	0.7136	-1.75848	5.47550875628746e-06
WBGene00012835	-0.508853	0.595244	-1.27984	0.00128192
WBGene00012839	-0.150114	0.958161	0.0962714	0.943851
WBGene00012840	-0.38182	0.785242	-1.24002	0.0107922
WBGene00012850	0.347513	0.875732	1.38364	0.0508929
WBGene00012853	0.108737	0.914843	-0.391726	0.275401
WBGene00012854	-0.00981106	0.990885	0.389685	0.131195
WBGene00012855	0.340587	0.919247	0.160847	0.925898
WBGene00012857	-0.191031	0.88385	0.0647755	0.924522
WBGene00013024	-0.37967	0.465679	-0.456138	0.0895332
WBGene00013025	-0.276039	0.609459	-0.786573	0.000278221
WBGene00013026	0.492188	0.176942	0.519733	0.0221974
WBGene00013027	-0.363753	0.848244	-0.659278	0.378281
WBGene00013046	0.183915	0.881825	0.609966	0.140999
WBGene00013048	-0.419183	0.78144	-0.550029	0.403682
WBGene00013049	0.190917	0.969081	2.73601	0.0294466
WBGene00013050	2.61162	0.0333156	4.90672	8.05635875870547e-10
WBGene00013052	0.446101	0.914951	-0.265164	0.902516
WBGene00013053	-0.161638	0.953529	-0.606783	0.572075
WBGene00013055	0.485488	0.849818	0.56524	0.613505
WBGene00013069	0.956921	0.796361	0.312765	0.88535
WBGene00013073	-0.806677	0.494904	-4.30026	9.59445610411265e-18
WBGene00013074	-1.30475	0.209487	-2.32168	7.42702580435642e-05
WBGene00013075	-0.0410374	0.967454	0.198686	0.593822
WBGene00013076	0.234279	0.936384	1.25015	0.160515
WBGene00013077	0.01794	0.986584	0.547692	0.0666759
WBGene00013078	-0.221063	0.857865	0.271377	0.609768
WBGene00013079	0.852634	0.132942	1.34803	7.42269310313556e-05
WBGene00013080	-0.571075	0.0788981	0.0427042	0.909277
WBGene00013081	0.438845	0.355774	0.656706	0.00860666
WBGene00013082	0.235336	0.864313	0.443523	0.393166
WBGene00013083	-0.400127	0.640141	-1.03457	0.00236363
WBGene00013339	0.0363672	0.962368	0.0709395	0.845267
WBGene00013340	0.107527	0.884508	0.483191	0.0380972
WBGene00013343	-0.158304	0.776322	0.142988	0.587354
WBGene00013344	-0.302798	0.610734	0.00242095	0.995424
WBGene00013345	0.0944316	0.870419	0.401598	0.0255929
WBGene00013347	0.0947643	0.836253	0.679137	2.23345132117869e-07
WBGene00013348	-0.00427101	0.997688	-0.574198	0.422969
WBGene00013349	-0.00708403	0.997513	0.00918028	0.994915
WBGene00013350	-0.148574	0.871585	-0.0787037	0.869117
WBGene00013352	0.137216	0.898048	-0.250634	0.571673
WBGene00013353	-0.0604775	0.946352	-0.0759755	0.861989
WBGene00013354	-0.318241	0.555286	-0.125428	0.724948
WBGene00013355	-0.364891	0.269139	-0.331503	0.103475
WBGene00013358	-0.305902	0.557116	-0.989268	3.77559216827459e-06
WBGene00013359	1.00149	0.0198183	1.4411	7.08939339575706e-07
WBGene00013360	0.0908998	0.906504	-0.0267792	0.946584
WBGene00013361	-0.118726	0.886442	-0.915937	0.000226618
WBGene00013362	0.119098	0.873911	-0.164584	0.610426
WBGene00013364	0.065747	0.969222	-0.628863	0.245894
WBGene00013365	0.196601	0.741161	0.734806	0.000332388
WBGene00013366	0.440101	0.26423	1.27581	3.48991445384228e-10
WBGene00013479	0.0983182	0.96866	0.241934	0.82557
WBGene00013480	-0.238543	0.855733	0.133654	0.840899
WBGene00013481	-0.177885	0.804041	-0.589415	0.0147492
WBGene00013482	-0.161649	0.843704	-0.0400817	0.927384
WBGene00013484	-0.297992	0.824337	-0.84413	0.0636461
WBGene00013485	0.431718	0.822891	0.908035	0.192762
WBGene00013486	-0.307657	0.923455	-1.2529	0.281962
WBGene00013489	-0.459925	0.748201	-1.572	0.00153258
WBGene00013492	-0.474767	0.879076	-1.35168	0.224902
WBGene00013495	-0.140605	0.962368	-1.41279	0.160507
WBGene00013567	-0.660701	0.719525	0.0104108	0.993202
WBGene00013568	0.703047	0.532651	0.00390263	0.996257
WBGene00013569	-0.119205	0.931973	-0.358386	0.498684
WBGene00013584	-0.146792	0.842246	-0.184351	0.551988
WBGene00013585	0.125244	0.89711	0.144237	0.747899
WBGene00013586	0.384127	0.88055	-0.136713	0.919788
WBGene00013587	-0.597853	0.707496	-2.49584	1.09289035122097e-05
WBGene00013588	0.430363	0.779522	-0.021859	0.980768
WBGene00013606	-0.412384	0.339823	0.00893863	0.981642
WBGene00013610	-0.200667	0.908572	0.0529947	0.953256
WBGene00013611	-0.0922246	0.972673	-0.84649	0.376162
WBGene00013612	0.521632	0.761693	-0.233845	0.818779
WBGene00013623	0.788543	0.115618	1.55483	1.124047905374e-07
WBGene00013746	0.242314	0.886657	-0.0378424	0.966285
WBGene00013747	1.05744	0.675806	0.457205	0.769848
WBGene00013748	-0.0839689	0.976883	0.190831	0.889517
WBGene00013750	-0.17093	0.88055	1.13513	0.000399683
WBGene00013751	0.0172972	0.993442	0.331647	0.730199
WBGene00013752	0.194372	0.910223	-0.342588	0.646711
WBGene00013755	0.97729	0.165064	1.83314	5.60768368699724e-06
WBGene00013756	0.373981	0.790265	-0.0836366	0.920857
WBGene00013758	0.670778	0.411027	0.770453	0.0788507
WBGene00013761	0.174223	0.953994	0.281948	0.839162
WBGene00013762	-0.168016	0.899168	0.0334341	0.96178
WBGene00013763	0.618748	0.256453	1.13815	0.000123085
WBGene00013765	0.168271	0.741291	0.340953	0.0828188
WBGene00013766	0.0395832	0.962253	-0.190201	0.547551
WBGene00013768	0.355685	0.474825	0.272571	0.343487
WBGene00013771	0.545498	0.834219	-0.123845	0.930536
WBGene00013819	0.0590294	0.975744	-1.30953	0.0177941
WBGene00013822	-0.155732	0.885377	0.0777756	0.888962
WBGene00013826	-0.592167	0.574544	-1.36001	0.00374402
WBGene00013828	-0.471202	0.848244	-0.401609	0.727862
WBGene00013835	0.361768	0.609459	0.100651	0.838176
WBGene00013853	-0.261761	0.864768	-0.632477	0.250538
WBGene00013854	0.355352	0.906364	0.393219	0.782017
WBGene00013855	-1.07115	0.684471	-0.412038	0.799739
WBGene00013862	0.092557	0.958352	-0.318311	0.667485
WBGene00013863	-0.572677	0.832143	-0.190089	0.89544
WBGene00013873	0.577601	0.761521	-1.48538	0.0454249
WBGene00013874	-0.0461329	0.955023	0.381264	0.136837
WBGene00013875	-0.284383	0.779522	-0.984651	0.00467204
WBGene00013876	0.464343	0.696479	1.12663	0.0112832
WBGene00013877	-0.00734088	0.992635	-0.0833061	0.820836
WBGene00013878	-0.207673	0.723829	-0.841786	5.23523407335482e-05
WBGene00013879	0.331585	0.945862	-0.0983752	0.967286
WBGene00013883	0.286215	0.884819	-1.97379	0.00427845
WBGene00013884	-0.13	0.901295	0.0631838	0.908997
WBGene00013886	-0.276266	0.953674	-0.123527	0.957633
WBGene00013896	-0.136672	0.940227	-0.178946	0.834669
WBGene00013898	-0.137481	0.899445	0.723486	0.0354696
WBGene00013899	0.288868	0.800127	0.61271	0.151393
WBGene00013900	0.94099	0.464015	0.955949	0.166157
WBGene00013901	1.70557	0.00661746	1.52142	0.000971562
WBGene00013902	-0.745884	0.641764	-0.954136	0.197238
WBGene00013903	-0.109732	0.953674	0.229324	0.774931
WBGene00013904	-0.0522211	0.977306	-3.59766	7.5728957911006e-14
WBGene00013905	-0.113407	0.922941	-0.297484	0.51395
WBGene00013906	0.104803	0.931192	-2.08334	1.28062064471171e-10
WBGene00013946	-0.391144	0.790265	-2.07479	1.1948969855893e-05
WBGene00013947	-0.455873	0.782392	-3.62716	2.22472610244259e-12
WBGene00013949	-0.87553	0.609459	-2.41829	0.00164253
WBGene00013950	0.0402933	0.987696	-0.436591	0.706779
WBGene00013954	-1.44399	0.190369	-1.14924	0.101753
WBGene00013962	0.282144	0.880408	0.133779	0.889856
WBGene00013963	-0.0875091	0.910681	0.614454	0.00781197
WBGene00013964	0.0949257	0.896442	-0.135621	0.671344
WBGene00013965	-1.42577	0.15294	-5.24909	3.66350626693456e-15
WBGene00013966	0.392709	0.537363	0.427812	0.182507
WBGene00013967	0.180119	0.870419	-0.0675798	0.908997
WBGene00013968	0.163534	0.869992	0.592448	0.06366
WBGene00013972	-1.31181	0.796361	-3.72639	0.0376402
WBGene00014098	-0.205084	0.66693	-0.234249	0.298792
WBGene00014099	0.328884	0.851006	0.890179	0.135838
WBGene00014106	-0.578228	0.44254	-1.9578	1.12469579902721e-08
WBGene00014107	-1.0568	0.695715	-2.05031	0.0848666
WBGene00014108	-0.0158482	0.989187	0.246434	0.581074
WBGene00014109	-0.0409352	0.958352	-0.0836185	0.817465
WBGene00014111	0.346587	0.576571	0.333591	0.295157
WBGene00014112	0.0215316	0.98033	0.12159	0.742158
WBGene00014113	-0.342248	0.828306	-0.940523	0.0833165
WBGene00014114	0.0665384	0.903379	0.124552	0.585201
WBGene00014123	0.150272	0.832526	0.212083	0.461053
WBGene00014124	0.21924	0.585531	0.821143	1.73171780031848e-07
WBGene00014125	0.393789	0.562111	0.522045	0.106804
WBGene00014191	1.12934	0.729805	3.63214	0.000882052
WBGene00014192	2.22824	0.477245	5.43347	4.08925591501909e-05
WBGene00014193	0.755302	0.796361	2.48958	0.010418
WBGene00014194	0.702229	0.346612	2.84516	1.49308302735519e-15
WBGene00014300	-0.679057	0.515523	-0.971364	0.0534326
WBGene00014562	-0.212249	0.883257	-1.10167	0.0138181
WBGene00014643	-0.490079	0.699534	-1.11728	0.0292428
WBGene00014732	0.722544	0.684471	1.36815	0.0558261
WBGene00014751	-0.554543	0.677955	-0.726177	0.231863
WBGene00014781	0.649443	0.790265	0.772985	0.472298
WBGene00014811	-0.0980435	0.972673	-0.224987	0.866912
WBGene00014821	-0.041193	0.970921	-0.00184542	0.997088
WBGene00014826	-0.373494	0.612243	-0.684698	0.0317365
WBGene00014836	1.50617	0.0275041	3.15051	1.45589184248141e-12
WBGene00014888	-0.0565444	0.980852	0.240269	0.823855
WBGene00014907	-0.617641	0.674718	-0.992958	0.130876
WBGene00014933	0.287445	0.917648	-0.376456	0.778917
WBGene00014944	2.72019	0.0634003	4.20399	5.61133534771922e-06
WBGene00014954	0.173189	0.942727	-0.800874	0.352358
WBGene00014955	-0.355352	0.848244	-0.692577	0.322579
WBGene00015040	-0.665549	0.462546	-0.156324	0.823611
WBGene00015041	0.301746	0.852501	0.00452253	0.995783
WBGene00015042	-0.980656	0.652908	-1.12382	0.276305
WBGene00015043	-0.260288	0.742542	-0.767222	0.00680937
WBGene00015044	-0.668127	0.724898	-3.04895	4.05423252869586e-06
WBGene00015045	-0.11076	0.966832	-3.87251	6.93918819745363e-05
WBGene00015046	0.679616	0.507404	1.59779	0.000414698
WBGene00015053	-0.463986	0.884819	-0.820769	0.532234
WBGene00015056	-0.295203	0.708224	-0.403324	0.244225
WBGene00015057	-0.0321115	0.979294	0.159895	0.759556
WBGene00015067	0.0238543	0.980972	0.293959	0.411242
WBGene00015073	-0.238534	0.902908	-0.989193	0.134033
WBGene00015074	-0.126362	0.850443	-0.338692	0.144191
WBGene00015075	0.538222	0.151919	0.76166	0.000697944
WBGene00015076	0.934771	0.169646	0.723863	0.115378
WBGene00015077	3.97701	0.0689406	5.49046	8.25083865806865e-05
WBGene00015152	2.92209	0.0471394	2.73179	0.00799066
WBGene00015218	0.138932	0.936384	0.398824	0.546526
WBGene00015219	0.346135	0.275456	0.757001	5.60919236023945e-06
WBGene00015220	0.228448	0.842246	0.465197	0.267311
WBGene00015223	0.478849	0.683852	1.5108	0.000420422
WBGene00015224	0.984253	0.450366	2.0245	0.000531764
WBGene00015225	1.46444	0.0702882	3.28147	1.96194151881081e-11
WBGene00015226	0.798673	0.690652	0.759122	0.442375
WBGene00015227	1.31681	0.119221	2.66195	8.03793016541017e-08
WBGene00015258	0.415655	0.699957	0.659503	0.146342
WBGene00015259	2.67553	0.00533376	3.14655	4.28828807962174e-06
WBGene00015338	-0.0336114	0.990052	-0.927836	0.319223
WBGene00015342	0.136971	0.970212	-2.42341	0.0229799
WBGene00015344	-0.410199	0.392677	-0.590233	0.0182029
WBGene00015359	-0.310234	0.827928	-0.941366	0.0514229
WBGene00015360	-0.703215	0.843619	-0.056964	0.97446
WBGene00015362	1.00572	0.283867	2.71632	1.74174625498799e-08
WBGene00015366	-0.403527	0.707364	-0.805103	0.0632577
WBGene00015369	-0.340922	0.791517	-3.19831	2.78240440615879e-15
WBGene00015371	-0.583021	0.277899	-0.808655	0.00763909
WBGene00015393	-0.178267	0.899117	0.231933	0.715201
WBGene00015395	-0.0227673	0.991691	0.428205	0.627205
WBGene00015396	-0.208596	0.885967	-0.29337	0.64591
WBGene00015399	0.0737312	0.984787	-1.89763	0.092612
WBGene00015400	-0.690986	0.716564	-3.29183	7.70541074447935e-07
WBGene00015402	0.257162	0.906504	0.416905	0.66015
WBGene00015419	0.116636	0.97606	-5.6191	0.00102964
WBGene00015422	0.679261	0.848244	0.318638	0.866671
WBGene00015423	-0.173521	0.864155	0.588621	0.0698958
WBGene00015424	-0.350212	0.853526	0.6335	0.340602
WBGene00015425	0.007547	0.993152	-0.510535	0.0714233
WBGene00015426	0.161698	0.955224	-1.08979	0.295157
WBGene00015427	0.346632	0.773907	0.460083	0.365038
WBGene00015433	0.342814	0.652811	0.78747	0.0089591
WBGene00015434	0.0460454	0.947265	-0.413839	0.0523915
WBGene00015435	-0.445936	0.815383	-1.72181	0.00581738
WBGene00015437	0.113145	0.947702	-0.110469	0.897979
WBGene00015440	-0.730954	0.299585	-1.12424	0.00442458
WBGene00015441	-0.0276239	0.98266	0.242441	0.627848
WBGene00015448	-0.108283	0.971744	-0.424895	0.746934
WBGene00015449	-0.408713	0.761521	-1.32199	0.00445575
WBGene00015450	0.157283	0.819636	0.307931	0.228679
WBGene00015451	0.224647	0.776896	0.480696	0.100618
WBGene00015460	-0.264619	0.76596	-0.594091	0.0740861
WBGene00015461	0.230246	0.7661	0.296194	0.375823
WBGene00015462	0.0419594	0.95717	0.248876	0.358768
WBGene00015463	0.104671	0.885377	0.14894	0.637567
WBGene00015464	-0.243344	0.789522	-0.805777	0.0100771
WBGene00015465	-0.491535	0.849518	-1.30605	0.152459
WBGene00015466	-0.104811	0.89549	-0.0746702	0.851854
WBGene00015574	1.28609	0.0710583	2.24702	3.72339543048764e-07
WBGene00015577	-0.301734	0.70744	-1.30334	4.6752540959698e-06
WBGene00015592	-0.356569	0.775849	-0.00769055	0.991776
WBGene00015660	-0.416984	0.771116	-1.06209	0.039286
WBGene00015661	1.03533	0.76361	0.689724	0.699757
WBGene00015670	0.0529661	0.97606	-0.0421035	0.961442
WBGene00015671	0.689773	0.169646	0.800217	0.00990637
WBGene00015677	0.23792	0.844627	0.672559	0.0990795
WBGene00015678	-0.0252286	0.980801	0.463475	0.142
WBGene00015682	-0.300469	0.870419	-0.18422	0.842544
WBGene00015683	0.0773415	0.944002	-0.0550953	0.9206
WBGene00015684	0.0465454	0.962793	0.0423718	0.930992
WBGene00015705	0.308527	0.758768	0.570407	0.140272
WBGene00015709	-0.190385	0.652413	0.705726	5.63030998102006e-06
WBGene00015710	-0.567325	0.767996	-0.449352	0.637499
WBGene00015739	-0.135788	0.886329	0.124419	0.786849
WBGene00015741	0.444548	0.580436	0.743029	0.0354818
WBGene00015742	-0.158831	0.899436	0.383712	0.412753
WBGene00015743	-0.334053	0.432595	-0.207541	0.438617
WBGene00015744	0.131408	0.870362	1.00943	8.20538813316722e-06
WBGene00015745	0.0286468	0.968716	0.09528	0.752619
WBGene00015746	0.209316	0.790265	0.330502	0.304505
WBGene00015756	-0.559096	0.772721	-3.07587	7.28016351536528e-07
WBGene00015759	-0.381142	0.725894	-0.418954	0.410661
WBGene00015765	0.461142	0.911489	-0.0647962	0.97446
WBGene00015766	-0.183498	0.899436	-0.590235	0.262293
WBGene00015767	-0.146853	0.776299	0.0420196	0.88922
WBGene00015768	-0.0292538	0.986359	-0.435896	0.450629
WBGene00015769	-0.310139	0.761693	-1.03872	0.00416423
WBGene00015857	0.012787	0.995605	0.0984075	0.930128
WBGene00015859	1.33907	0.048904	3.39198	1.82787774388282e-15
WBGene00015860	0.683297	0.821066	0.712594	0.59581
WBGene00015861	0.408595	0.779986	1.97087	2.47231127001968e-05
WBGene00015877	1.00379	0.655337	1.85896	0.0439204
WBGene00015878	1.59925	0.102671	2.04759	0.000845403
WBGene00015879	-0.641527	0.666468	-1.65408	0.00529706
WBGene00015884	1.14095	0.322758	2.49385	1.51353313268659e-05
WBGene00015885	0.353175	0.574544	0.390656	0.208603
WBGene00015897	0.331787	0.611069	0.180255	0.647229
WBGene00015963	0.0447401	0.988221	0.035001	0.981246
WBGene00015964	1.14179	0.609459	1.80068	0.0620497
WBGene00015965	-0.260635	0.842222	-2.19949	4.48795639858032e-09
WBGene00015968	0.10955	0.954624	0.790034	0.201042
WBGene00015969	-0.249165	0.931192	0.192251	0.88922
WBGene00015980	0.48245	0.667571	0.878877	0.0565455
WBGene00015981	-0.0310363	0.965915	0.278018	0.211223
WBGene00015984	0.513504	0.626456	2.23372	5.56742810708948e-09
WBGene00015987	0.0382632	0.994203	-0.783167	0.738108
WBGene00016044	-0.216162	0.90686	-0.484812	0.514199
WBGene00016045	-0.0264313	0.970871	-0.0780525	0.804713
WBGene00016046	-0.262108	0.773202	-0.982667	0.00131102
WBGene00016048	-0.359618	0.782706	-1.58392	0.000226576
WBGene00016052	0.496073	0.710843	-0.517588	0.413331
WBGene00016059	-0.124328	0.869018	-0.456487	0.060777
WBGene00016060	-0.13397	0.868537	-0.548843	0.0308886
WBGene00016061	-0.242862	0.830421	-0.555621	0.167064
WBGene00016062	0.0387931	0.954624	0.212523	0.370376
WBGene00016081	-0.0766785	0.97606	0.681939	0.43491
WBGene00016093	-0.233366	0.752717	-0.455097	0.112486
WBGene00016094	0.189638	0.856377	0.43392	0.247905
WBGene00016095	0.186008	0.844089	0.142939	0.753266
WBGene00016096	0.156897	0.942727	1.54474	0.00980334
WBGene00016097	0.257269	0.711217	0.997714	5.37706330786206e-05
WBGene00016099	0.116109	0.869998	1.23915	2.18917297741505e-10
WBGene00016101	-0.241955	0.734796	-0.26998	0.410661
WBGene00016146	0.73152	0.671561	-0.287418	0.797737
WBGene00016147	0.547239	0.26939	1.00973	0.000153692
WBGene00016148	0.42436	0.585531	0.191515	0.698042
WBGene00016149	0.623239	0.793329	-0.505633	0.690192
WBGene00016150	-0.022512	0.977586	-0.311128	0.234368
WBGene00016234	0.288586	0.638037	0.746505	0.00209526
WBGene00016281	2.04588	0.12683	3.91223	6.50340448257532e-07
WBGene00016282	0.242228	0.766719	0.851629	0.00201413
WBGene00016283	-0.29784	0.779986	-0.737478	0.0592069
WBGene00016285	-0.0733663	0.98667	-2.51882	0.0979056
WBGene00016360	0.169788	0.956428	0.123078	0.935957
WBGene00016361	0.916231	0.639644	0.169302	0.901337
WBGene00016362	0.197767	0.918366	-0.0528721	0.958633
WBGene00016363	-0.801308	0.483926	-0.339238	0.660354
WBGene00016364	-0.110909	0.910395	0.136549	0.758398
WBGene00016365	0.246438	0.830738	0.318037	0.507982
WBGene00016366	0.248884	0.711217	0.377121	0.187072
WBGene00016367	-0.192013	0.864768	-0.539879	0.168445
WBGene00016368	0.251203	0.779427	0.268958	0.50644
WBGene00016428	-0.199405	0.847402	-0.448654	0.233206
WBGene00016429	-0.0588947	0.97743	0.0342434	0.971565
WBGene00016431	-0.72925	0.63024	-4.03434	1.1957629039937e-12
WBGene00016474	-0.208557	0.883121	0.0305133	0.966344
WBGene00016481	-0.114321	0.953994	0.29961	0.713145
WBGene00016495	0.247823	0.740894	0.307908	0.34958
WBGene00016496	-0.0967441	0.873911	-0.191511	0.415871
WBGene00016499	0.579593	0.253185	0.794422	0.00568889
WBGene00016500	0.0667513	0.905455	0.66132	3.01283437606933e-05
WBGene00016501	0.475235	0.682886	0.334597	0.592134
WBGene00016502	1.98883	0.108972	4.69213	5.84289871903195e-11
WBGene00016503	0.0918319	0.972849	0.31778	0.780118
WBGene00016504	-0.323606	0.849897	-1.04391	0.0748236
WBGene00016505	0.537969	0.318467	1.07016	0.000126765
WBGene00016506	-0.220397	0.762218	0.273435	0.383393
WBGene00016507	-0.103029	0.912874	0.162424	0.690301
WBGene00016508	0.0727353	0.90102	0.171637	0.451013
WBGene00016509	-0.000681654	0.999114	0.0480858	0.930128
WBGene00016511	-0.478161	0.549766	-0.902005	0.0111703
WBGene00016512	0.602802	0.822821	-0.249103	0.866196
WBGene00016513	-0.499951	0.38702	0.176295	0.682431
WBGene00016514	-1.33725	0.355774	-0.81472	0.364805
WBGene00016538	0.683255	0.683788	0.169944	0.881218
WBGene00016539	-0.550845	0.462819	-0.853773	0.0209185
WBGene00016540	-0.173128	0.796361	0.109531	0.75186
WBGene00016693	2.09076	0.28957	2.3926	0.0351985
WBGene00016697	-1.09758	0.578483	-3.48564	4.58086024411246e-05
WBGene00016781	-1.26392	0.209487	-1.78886	0.00210805
WBGene00016782	-0.435346	0.70658	-0.901378	0.0499029
WBGene00016783	0.281301	0.612905	1.10562	2.11998039750884e-07
WBGene00016785	1.34787	0.0088308	2.71289	3.84100653898284e-15
WBGene00016786	-0.26059	0.934826	-3.57844	3.46987917676934e-05
WBGene00016788	0.905937	0.0173755	1.85206	1.87678588309125e-13
WBGene00016789	0.789162	0.561838	0.705768	0.327632
WBGene00016816	-0.0800107	0.944801	0.35482	0.386762
WBGene00016817	0.444843	0.713105	1.02666	0.0272957
WBGene00016849	-0.0979309	0.899436	0.0365382	0.928405
WBGene00016860	-0.461008	0.75046	-2.01904	3.29153994935049e-05
WBGene00016862	0.868464	0.0654152	1.9113	4.14294446951298e-11
WBGene00016863	-0.527054	0.898734	-4.51766	0.00024432
WBGene00016892	-0.547323	0.625964	-0.289145	0.665385
WBGene00016923	1.4388	0.0959594	2.52175	1.21190561252492e-06
WBGene00016924	1.73403	0.167656	2.04099	0.00796155
WBGene00016926	0.949022	0.658143	0.424245	0.754529
WBGene00016927	0.0065443	0.997513	0.263021	0.830477
WBGene00016929	1.00843	0.404681	0.333744	0.720859
WBGene00016988	0.0961331	0.935033	0.584563	0.104
WBGene00016989	0.183398	0.81861	-0.0635957	0.885381
WBGene00016990	0.407631	0.146164	1.01323	1.4124695484525e-10
WBGene00016992	0.197774	0.87329	0.121705	0.847763
WBGene00016993	-0.177198	0.910256	-0.399722	0.523244
WBGene00017016	0.383792	0.322527	0.779122	9.68399477193751e-05
WBGene00017017	0.00399445	0.995934	0.155654	0.722184
WBGene00017034	1.32234	0.50588	3.20484	0.000112824
WBGene00017035	0.678983	0.818068	-0.665112	0.631218
WBGene00017060	-0.251016	0.865821	0.857287	0.0690648
WBGene00017062	0.19446	0.668255	0.316999	0.104092
WBGene00017080	0.0354897	0.961467	-0.110606	0.720909
WBGene00017082	-0.0419431	0.97606	-0.880704	0.0301424
[truncated: 15,141 more rows]

## Sheet: D6
WBGene	Jasp_D6_log2FC	Jasp_D6_padj	LatA_D6_log2FC	LatA_D6_padj
WBGene00000003	0.115963	0.978765	-0.0285513	0.969325
WBGene00000007	0.202881	0.981602	-0.0311542	0.982457
WBGene00000022	-0.612059	0.978744	0.144285	0.879243
WBGene00000030	1.04752	0.978744	0.714482	0.686932
WBGene00000031	0.638298	0.978744	-0.27413	0.854769
WBGene00000054	-0.307664	0.978744	-0.405212	0.656307
WBGene00000055	-0.0718616	0.986428	-0.105211	0.915086
WBGene00000056	-0.322149	0.978744	-0.291334	0.79768
WBGene00000057	-0.0271294	0.991247	-0.0718662	0.928954
WBGene00000062	-0.280001	0.978744	-0.317212	0.787038
WBGene00000063	0.0263099	0.990115	-0.129012	0.822225
WBGene00000064	0.163505	0.978744	0.127206	0.822975
WBGene00000065	-0.0655368	0.983365	-0.213085	0.705153
WBGene00000069	0.107737	0.981885	-0.289253	0.713617
WBGene00000071	0.058883	0.98492	-0.242299	0.719647
WBGene00000073	-0.332374	0.978744	-0.596215	0.253973
WBGene00000097	-0.441792	0.978744	0.0405479	0.968265
WBGene00000098	0.547062	0.978744	0.705587	0.578213
WBGene00000102	0.0920698	0.978744	0.0539205	0.927408
WBGene00000108	-0.0809563	0.988289	0.268718	0.812605
WBGene00000110	-0.0847084	0.978744	-0.235195	0.675818
WBGene00000111	-0.0922466	0.983365	0.127629	0.861575
WBGene00000139	0.0653928	0.989089	-0.919965	0.518566
WBGene00000142	0.333423	0.978744	0.522029	0.600804
WBGene00000144	0.147222	0.978744	0.306004	0.722773
WBGene00000146	0.248303	0.978744	0.390789	0.656307
WBGene00000159	0.103931	0.978744	0.131466	0.768953
WBGene00000168	0.544718	0.978744	0.414094	0.738035
WBGene00000172	-0.281152	0.978744	-0.921894	0.525387
WBGene00000173	1.1864	0.978744	0.429484	0.797693
WBGene00000174	-0.156375	0.978744	-0.629659	0.504664
WBGene00000200	0.106066	0.978744	0.28198	0.656307
WBGene00000214	-0.179464	0.978744	-1.34513	0.0115754
WBGene00000215	-0.571642	0.978744	-1.5925	0.0454542
WBGene00000218	-0.480662	0.978744	-1.43974	0.0619695
WBGene00000219	-0.102358	0.983365	-0.943315	0.194245
WBGene00000226	0.238448	0.978744	0.268704	0.715742
WBGene00000228	-0.376919	0.978744	-0.196153	0.80961
WBGene00000233	-0.241698	0.978744	-0.643045	0.558685
WBGene00000244	-0.229758	0.978744	-0.502208	0.665661
WBGene00000249	0.279166	0.978744	0.41303	0.616266
WBGene00000250	0.370146	0.978744	0.592258	0.649689
WBGene00000257	0.527114	0.978744	0.649847	0.588244
WBGene00000285	0.0165946	0.992536	0.163428	0.80279
WBGene00000298	-0.25889	0.978744	-0.797254	0.361203
WBGene00000302	-0.0251466	0.992536	0.158289	0.87204
WBGene00000373	-0.27748	0.978744	-0.459714	0.683608
WBGene00000387	0.510374	0.978744	0.746683	0.607687
WBGene00000412	-0.394877	0.978744	0.366382	0.729295
WBGene00000445	0.0345115	0.992536	-0.962304	0.556262
WBGene00000447	0.284709	0.978744	0.188258	0.900965
WBGene00000449	-0.242247	0.978744	-0.771275	0.647365
WBGene00000453	-0.0774755	0.98472	-0.0349774	0.963601
WBGene00000454	0.10501	0.988289	-0.558286	0.725678
WBGene00000455	-0.183456	0.978744	-0.503857	0.652843
WBGene00000477	-0.248082	0.978744	-0.170438	0.812605
WBGene00000478	0.108512	0.98472	-0.402332	0.728982
WBGene00000480	0.0653163	0.98472	0.216834	0.745878
WBGene00000488	0.31146	0.978744	0.0397141	0.972445
WBGene00000490	-0.328461	0.978744	-0.461053	0.65421
WBGene00000491	-0.153336	0.981885	-0.104951	0.926796
WBGene00000498	0.468628	0.978744	0.658633	0.596359
WBGene00000499	0.399198	0.978744	0.540364	0.625672
WBGene00000514	-0.158565	0.978744	-0.441727	0.660415
WBGene00000521	0.803768	0.978744	0.120089	0.947476
WBGene00000533	0.294319	0.978744	0.160164	0.765765
WBGene00000534	-0.238888	0.978744	-0.285637	0.647779
WBGene00000539	-0.27597	0.978744	-0.344521	0.810578
WBGene00000541	-0.287229	0.978744	-0.680446	0.65421
WBGene00000552	-0.128549	0.978744	-0.266377	0.65421
WBGene00000554	-0.143481	0.978744	-0.3828	0.657542
WBGene00000555	-0.569999	0.978744	-0.151975	0.865801
WBGene00000556	-1.0029	0.978744	-1.06056	0.183596
WBGene00000557	-0.666752	0.978744	-1.00838	0.371388
WBGene00000558	-0.522465	0.978744	-0.676073	0.49634
WBGene00000562	-0.322213	0.978744	-0.205685	0.796101
WBGene00000592	0.48699	0.978744	0.578448	0.656307
WBGene00000599	-1.37695	0.978744	0.802908	0.784019
WBGene00000602	-0.750469	0.978744	0.0222669	0.990597
WBGene00000620	-1.1539	0.978744	-2.02313	0.103814
WBGene00000712	-1.42031	0.978744	-1.79704	0.0676597
WBGene00000713	-0.765933	0.978744	-0.701095	0.656307
WBGene00000714	-2.29774	0.978744	-0.945188	0.68078
WBGene00000715	-0.316482	0.978744	-0.533888	0.648517
WBGene00000716	-0.702401	0.978744	-1.21718	0.310889
WBGene00000717	-0.195772	0.978744	-0.264861	0.819806
WBGene00000718	-0.641783	0.978744	0.00817872	0.998302
WBGene00000723	-0.180213	0.981282	-1.04491	0.472683
WBGene00000724	1.49324	0.978744	0.715851	0.718657
WBGene00000725	1.25248	0.978744	0.251575	0.878935
WBGene00000726	-0.201967	0.978744	-0.662474	0.619815
WBGene00000727	-0.289348	0.978744	-0.493527	0.582361
WBGene00000728	-0.367427	0.978744	-0.616755	0.487541
WBGene00000730	-0.690736	0.978744	0.0828636	0.978194
WBGene00000731	-0.35913	0.978744	-1.19176	0.404867
WBGene00000732	-0.753425	0.978744	-1.39395	0.364859
WBGene00000733	-0.987012	0.978744	-0.796459	0.618284
WBGene00000734	-1.7727	0.978744	-0.209606	0.932364
WBGene00000735	0.0530479	0.990274	-0.347094	0.778325
WBGene00000736	1.29716	0.978744	0.128088	0.956003
WBGene00000766	0.192448	0.978744	0.377266	0.649036
WBGene00000776	0.0237091	0.992449	-0.542609	0.58085
WBGene00000781	-0.295496	0.978744	-3.13774	8.95402749923642e-05
WBGene00000782	0.0664634	0.989536	-1.37995	0.247262
WBGene00000783	-0.535801	0.978744	0.183976	0.853586
WBGene00000784	-0.519745	0.978744	-0.878624	0.607687
WBGene00000785	-0.603351	0.978744	-0.842252	0.376423
WBGene00000789	0.063289	0.988289	-0.681732	0.546356
WBGene00000795	-0.0136515	0.992536	0.320385	0.596359
WBGene00000802	-0.0158903	0.991542	-0.226933	0.666742
WBGene00000813	0.16484	0.978744	0.140734	0.82526
WBGene00000838	0.334168	0.978744	0.380428	0.679294
WBGene00000840	0.0809967	0.981602	0.0672954	0.9081
WBGene00000860	-0.769999	0.978744	-1.47115	0.310889
WBGene00000861	-1.72998	0.978744	-0.200279	0.942891
WBGene00000862	-0.297421	0.978744	-0.289596	0.830339
WBGene00000868	0.702353	0.978744	0.789517	0.628129
WBGene00000876	0.237285	0.978744	0.264878	0.739372
WBGene00000877	0.0545266	0.98472	0.0955635	0.865629
WBGene00000879	-0.112446	0.978744	-0.193618	0.681579
WBGene00000883	-0.10742	0.978744	-0.258389	0.663858
WBGene00000893	-0.17431	0.98472	-0.397546	0.822532
WBGene00000907	-0.14656	0.983727	0.0355682	0.97796
WBGene00000915	0.106242	0.97904	0.143459	0.827674
WBGene00000920	-0.102549	0.981602	-0.104386	0.885393
WBGene00000936	-0.102139	0.978744	-0.105085	0.856597
WBGene00000940	0.165402	0.978744	0.10239	0.884723
WBGene00000951	-0.0157592	0.993864	-0.326009	0.688004
WBGene00000955	0.128219	0.978744	-0.329812	0.679063
WBGene00000976	0.191182	0.978744	0.013977	0.979043
WBGene00000977	-0.44611	0.978744	0.765866	0.607901
WBGene00000978	0.158409	0.98472	0.363689	0.819579
WBGene00000979	-0.186488	0.983365	0.330047	0.824753
WBGene00000980	0.152794	0.978744	0.564674	0.385523
WBGene00000981	-0.122313	0.978744	0.0158843	0.976375
WBGene00000982	-0.235	0.978744	-0.75454	0.286258
WBGene00000983	-0.555422	0.978744	-0.452568	0.656307
WBGene00000984	-0.0527115	0.989089	-0.308563	0.743596
WBGene00000985	-0.102236	0.978744	0.123094	0.773107
WBGene00000986	0.162807	0.980369	0.464421	0.683483
WBGene00000987	0.286333	0.978744	0.33092	0.697373
WBGene00001021	-0.0639891	0.986428	0.216849	0.788497
WBGene00001037	0.207384	0.978744	0.328039	0.667111
WBGene00001040	0.247247	0.978744	0.441537	0.660961
WBGene00001043	0.170132	0.978744	0.0714039	0.911059
WBGene00001053	-0.194408	0.978744	-0.498758	0.643048
WBGene00001054	0.026354	0.992536	-0.409286	0.681579
WBGene00001073	0.16491	0.978744	0.16691	0.791152
WBGene00001080	0.269819	0.978744	0.0469478	0.943467
WBGene00001088	0.0710067	0.983635	0.0137658	0.981592
WBGene00001089	-0.232159	0.978744	-0.50867	0.628428
WBGene00001095	0.0268629	0.99011	0.176283	0.745268
WBGene00001110	0.489806	0.978744	0.500227	0.679143
WBGene00001137	-0.0222587	0.989089	-0.152146	0.711822
WBGene00001150	-0.139946	0.978744	-0.0102632	0.988733
WBGene00001152	0.0312984	0.989536	-0.372328	0.62634
WBGene00001161	0.319941	0.978744	0.484365	0.660961
WBGene00001170	0.370804	0.978744	0.781337	0.30697
WBGene00001171	-0.0154028	0.995272	-0.28976	0.764639
WBGene00001172	-0.130569	0.978744	-0.530567	0.437922
WBGene00001177	-0.14411	0.978744	-0.376188	0.514689
WBGene00001178	-0.40014	0.978744	-0.299696	0.66463
WBGene00001179	-0.211198	0.978744	-0.351974	0.667111
WBGene00001210	-0.216274	0.978744	-0.217385	0.788082
WBGene00001211	0.249256	0.978744	-0.104097	0.904307
WBGene00001233	0.0644863	0.983365	0.188884	0.724691
WBGene00001248	-0.273937	0.978744	-0.308126	0.681579
WBGene00001258	0.259146	0.978744	0.325299	0.68078
WBGene00001303	0.0588284	0.981304	0.122852	0.761003
WBGene00001310	2.65773	0.978744	1.41287	0.648114
WBGene00001311	0.334172	0.978744	-0.934361	0.67375
WBGene00001345	-0.214359	0.978744	0.05063	0.936796
WBGene00001374	-0.208143	0.978744	-0.653829	0.382757
WBGene00001387	-0.667546	0.978744	-1.25596	0.221931
WBGene00001388	-1.0444	0.978744	-0.553992	0.660415
WBGene00001389	-0.40382	0.978744	-0.99886	0.319776
WBGene00001397	-0.0301996	0.992536	0.160686	0.894797
WBGene00001399	-0.759307	0.978744	-0.674984	0.643371
WBGene00001406	-0.0268019	0.990115	0.140729	0.807657
WBGene00001423	0.320092	0.978744	0.417944	0.64743
WBGene00001428	-0.404536	0.978744	-0.810362	0.246143
WBGene00001429	0.457581	0.978744	1.01858	0.672813
WBGene00001431	0.193388	0.978744	0.244281	0.764866
WBGene00001449	0.0988341	0.978744	0.00923112	0.982762
WBGene00001464	-0.303171	0.978744	-0.265455	0.721324
WBGene00001466	-0.0951683	0.983727	0.322601	0.704607
WBGene00001475	-0.097825	0.982725	-0.241151	0.743596
WBGene00001479	-0.279258	0.978744	-0.498722	0.610457
WBGene00001480	0.166822	0.978744	-0.0830452	0.912541
WBGene00001482	0.263182	0.978744	0.423672	0.679294
WBGene00001485	0.286674	0.978744	0.288551	0.730004
WBGene00001493	0.0306365	0.989064	-0.105786	0.840918
WBGene00001496	-0.236907	0.978744	-0.0933219	0.851856
WBGene00001500	-0.169095	0.978744	-1.49626	0.00127817
WBGene00001506	0.557101	0.978744	1.11251	0.556159
WBGene00001508	-0.139571	0.981893	-0.701636	0.580127
WBGene00001513	0.0619023	0.986428	0.24616	0.746456
WBGene00001519	0.159643	0.978744	0.100749	0.902556
WBGene00001526	0.152436	0.978744	0.154157	0.753054
WBGene00001533	-0.569653	0.978744	-1.48156	0.599838
WBGene00001534	0.738857	0.978744	-0.0448516	0.972445
WBGene00001545	-0.155408	0.986428	-2.92529	0.0994383
WBGene00001547	-0.216449	0.978744	-0.12199	0.877021
WBGene00001552	-0.494932	0.978744	-0.644891	0.718986
WBGene00001553	-0.255626	0.978744	0.0370056	0.964106
WBGene00001554	-0.589423	0.978744	-0.632892	0.611287
WBGene00001563	0.369283	0.978744	0.501743	0.660415
WBGene00001564	-0.0667865	0.986916	-0.371931	0.696483
WBGene00001578	-0.442749	0.978744	-1.56458	0.0316751
WBGene00001581	-0.94034	0.978744	-1.11085	0.456729
WBGene00001591	0.109752	0.983365	-0.275205	0.752567
WBGene00001593	0.156298	0.98472	-1.08863	0.570592
WBGene00001616	-0.145739	0.98165	-0.842404	0.491236
WBGene00001629	-0.0699287	0.981885	-0.286958	0.647633
WBGene00001632	0.0142444	0.991542	-0.0360286	0.93843
WBGene00001645	0.277758	0.978744	0.356596	0.689684
WBGene00001646	-0.114954	0.978744	-0.0242368	0.967453
WBGene00001663	0.227066	0.978744	0.0241032	0.979043
WBGene00001664	0.478462	0.978744	0.376466	0.738584
WBGene00001665	-0.381311	0.978744	-0.199765	0.7951
WBGene00001670	0.285551	0.978744	0.866915	0.603192
WBGene00001671	0.201896	0.978744	-0.0910435	0.927716
WBGene00001672	-0.253102	0.978744	-0.236092	0.814246
WBGene00001675	-0.109018	0.986428	-0.522953	0.703631
WBGene00001694	-0.117169	0.988289	-1.17235	0.587828
WBGene00001698	1.58446	0.978744	0.270115	0.915063
WBGene00001710	0.196381	0.983365	-0.119771	0.942353
WBGene00001711	-0.143686	0.988289	-1.05144	0.66463
WBGene00001712	0.0881678	0.98878	-0.327689	0.827344
WBGene00001717	-0.941444	0.978744	-0.643976	0.659785
WBGene00001718	-1.78308	0.379556	-1.75227	0.0500912
WBGene00001719	-0.153746	0.978744	-0.34832	0.708064
WBGene00001721	0.125173	0.983365	-0.147341	0.886277
WBGene00001723	-0.260194	0.978744	-0.358693	0.663858
WBGene00001726	0.558161	0.978744	0.0510924	0.971004
WBGene00001727	0.924053	0.978744	-0.801611	0.679143
WBGene00001732	-0.818866	0.978744	-1.11134	0.590008
WBGene00001736	0.621191	0.978744	-0.286995	0.861961
WBGene00001747	0.0487899	0.983727	0.0458758	0.917969
WBGene00001758	-0.905181	0.978744	-1.35652	0.284777
WBGene00001769	-0.238917	0.978744	0.0320053	0.98154
WBGene00001770	-0.422554	0.978744	-0.306875	0.784019
WBGene00001771	-0.0251621	0.994166	-0.235979	0.86229
WBGene00001781	-0.102017	0.986405	0.660889	0.649036
WBGene00001785	0.149415	0.992449	-1.11154	0.825304
WBGene00001786	-0.0782865	0.984872	0.682319	0.507878
WBGene00001789	-0.446392	0.978744	-0.597051	0.637977
WBGene00001792	-0.34488	0.978744	0.737652	0.683608
WBGene00001808	0.0645113	0.983365	0.159638	0.762996
WBGene00001813	0.0855214	0.980369	0.0577933	0.922646
WBGene00001817	-0.135159	0.978744	-0.0339822	0.960192
WBGene00001829	0.571442	0.978744	0.598067	0.666742
WBGene00001830	0.475648	0.978744	0.598034	0.656307
WBGene00001834	0.324819	0.978744	0.395511	0.682515
WBGene00001842	0.0321406	0.996078	0.27533	0.91127
WBGene00001851	-0.108858	0.982725	-0.466838	0.64808
WBGene00001852	0.12908	0.978744	-0.578648	0.40991
WBGene00001855	0.488609	0.978744	0.682125	0.612767
WBGene00001857	0.935378	0.978744	0.898364	0.568035
WBGene00001864	0.283371	0.978744	0.446475	0.687317
WBGene00001874	0.385513	0.978744	0.471101	0.661699
WBGene00001877	0.90501	0.978744	0.580689	0.78243
WBGene00001878	0.0317682	0.994289	-0.235039	0.898019
WBGene00001879	-0.850679	0.978744	-0.823656	0.701879
WBGene00001880	0.2578	0.98472	1.89393	0.519369
WBGene00001881	0.0935564	0.988289	-0.492904	0.748058
WBGene00001882	2.70889	0.978744	1.70818	0.617473
WBGene00001892	-0.360929	0.980369	-1.82355	0.548725
WBGene00001909	-0.224596	0.978744	-0.248707	0.679294
WBGene00001910	0.0782845	0.986428	0.541177	0.643371
WBGene00001911	-0.358805	0.978744	-0.276725	0.679294
WBGene00001915	-0.260439	0.978744	-0.440429	0.656307
WBGene00001978	0.129849	0.978744	0.211837	0.748487
WBGene00001986	-0.0462705	0.990179	-0.30127	0.776891
WBGene00001987	-0.669218	0.978744	-0.155395	0.922646
WBGene00001991	-0.0944896	0.983727	-0.327849	0.69937
WBGene00002010	-0.0777019	0.98472	-0.0116217	0.988133
WBGene00002015	-0.256691	0.980736	-0.675124	0.706443
WBGene00002016	-0.771775	0.978744	-0.149601	0.855117
WBGene00002017	-0.133262	0.985781	-0.173871	0.91286
WBGene00002018	-0.90389	0.978744	-0.219764	0.803309
WBGene00002019	-0.0276807	0.995272	-0.00163824	0.999209
WBGene00002020	-0.785627	0.978744	-0.0824142	0.967702
WBGene00002021	-0.275967	0.978744	0.000205274	0.99976
WBGene00002036	0.115014	0.978744	0.287815	0.678435
WBGene00002055	-2.54258	0.978744	-3.31133	0.301129
WBGene00002061	0.483432	0.978744	0.631948	0.616565
WBGene00002072	0.342916	0.978744	0.386529	0.689141
WBGene00002078	0.179843	0.978744	0.317007	0.66463
WBGene00002093	0.503927	0.978744	-0.340294	0.660415
WBGene00002118	-0.392355	0.978744	-1.06491	0.648517
WBGene00002132	0.0231956	0.992449	-0.219984	0.784019
WBGene00002133	-0.0571545	0.986428	-0.374319	0.656307
WBGene00002148	0.141627	0.978744	0.261283	0.733134
WBGene00002211	-0.0418815	0.992449	-1.11412	0.523311
WBGene00002215	-0.0476773	0.98472	0.0473696	0.919671
WBGene00002241	0.361396	0.978744	0.487041	0.660934
WBGene00002246	-0.205439	0.979711	-0.35147	0.787038
WBGene00002250	-0.0246121	0.99011	-0.00929617	0.985345
WBGene00002256	0.18465	0.978744	0.2509	0.696866
WBGene00002259	-0.184372	0.978744	-0.299876	0.76237
WBGene00002260	-1.2751	0.978744	-2.54984	0.0985593
WBGene00002263	-0.0482058	0.989064	-0.218206	0.792128
WBGene00002273	-0.735278	0.978744	-0.242239	0.829866
WBGene00002632	-0.208621	0.978744	-0.219235	0.739359
WBGene00002637	0.26017	0.978744	0.204587	0.809822
WBGene00002985	0.559322	0.978744	0.782885	0.559068
WBGene00003011	0.307958	0.978744	0.179133	0.733591
WBGene00003025	0.22036	0.978744	0.187634	0.796775
WBGene00003031	0.649788	0.978744	0.598322	0.643722
WBGene00003057	0.663323	0.978744	-0.384244	0.847732
WBGene00003065	0.0804871	0.980369	0.0699128	0.898526
WBGene00003075	0.313616	0.978744	0.66578	0.656307
WBGene00003079	0.306957	0.978744	0.356531	0.689476
WBGene00003090	-0.478341	0.978744	-1.40622	0.260461
WBGene00003091	-1.17069	0.978744	-1.8538	0.475379
WBGene00003092	-0.709023	0.978744	0.429188	0.721738
WBGene00003096	-0.477109	0.978744	-1.21925	0.333762
WBGene00003114	0.808061	0.978744	0.693333	0.740013
WBGene00003143	-0.264114	0.978744	-0.507263	0.525387
WBGene00003155	0.578523	0.978744	0.601059	0.664843
WBGene00003159	0.483537	0.978744	0.574237	0.677568
WBGene00003160	0.223131	0.978744	0.281416	0.721481
WBGene00003164	0.315746	0.978744	0.501428	0.660415
WBGene00003165	-0.31207	0.978744	-0.731299	0.307199
WBGene00003173	-0.117326	0.982725	-0.459639	0.656307
WBGene00003222	0.365369	0.978744	0.455742	0.695315
WBGene00003235	-0.136853	0.978744	-0.513208	0.597248
WBGene00003242	-0.462703	0.978744	-0.882393	0.319776
WBGene00003248	-0.449227	0.978744	-1.12523	0.392283
WBGene00003374	-0.220996	0.978744	-0.309221	0.721796
WBGene00003385	0.203525	0.978744	0.255221	0.692053
WBGene00003386	-0.0201108	0.993717	-0.0225435	0.981014
WBGene00003395	0.550379	0.978744	0.825048	0.535971
WBGene00003405	0.453014	0.978744	0.697843	0.622236
WBGene00003413	0.379197	0.978744	0.472019	0.639641
WBGene00003473	0.0735049	0.98472	-0.458472	0.621638
WBGene00003474	0.013653	0.993157	-0.257089	0.686622
WBGene00003479	0.465299	0.978744	0.373413	0.730004
WBGene00003507	0.186403	0.978744	0.157604	0.809784
WBGene00003509	0.560099	0.978744	0.5683	0.646208
WBGene00003515	-0.221317	0.978744	-0.331835	0.663858
WBGene00003522	-0.445783	0.978744	-0.729799	0.645131
WBGene00003528	-0.319824	0.978744	-0.820194	0.449625
WBGene00003539	0.0919478	0.983365	-0.440885	0.634274
WBGene00003540	0.793188	0.978744	-0.510408	0.749375
WBGene00003541	-0.20151	0.98472	-1.07906	0.649567
WBGene00003543	-0.21087	0.981304	-0.157312	0.917342
WBGene00003549	-0.453357	0.978744	-0.427439	0.71321
WBGene00003550	0.0339548	0.992536	-0.412086	0.736163
WBGene00003566	-0.0984864	0.984294	-0.324434	0.726814
WBGene00003567	0.0798377	0.983197	-0.202954	0.743292
WBGene00003570	0.705804	0.978744	0.350366	0.775166
WBGene00003573	-0.232619	0.978744	0.0586304	0.961915
WBGene00003574	-0.270721	0.978744	-0.0693144	0.953972
WBGene00003575	0.784511	0.978744	-0.509202	0.553587
WBGene00003579	-0.0643327	0.983365	-0.136572	0.790728
WBGene00003591	-0.0606517	0.987979	-1.09512	0.138222
WBGene00003611	-0.0285761	0.992536	0.485742	0.666123
WBGene00003612	0.286509	0.978744	0.143872	0.798394
WBGene00003614	0.19427	0.978744	0.537159	0.646237
WBGene00003617	-0.000910161	0.999768	-0.15222	0.85521
WBGene00003632	-0.322981	0.978744	-0.337673	0.64231
WBGene00003634	-0.269472	0.978744	-0.398194	0.649818
WBGene00003637	-0.0591249	0.986428	-0.113593	0.879243
WBGene00003640	-0.0644031	0.98472	0.2768	0.70636
WBGene00003641	0.98621	0.978744	-2.41237	0.512831
WBGene00003642	-0.931599	0.978744	-1.11211	0.673488
WBGene00003643	-0.461065	0.978744	-0.246191	0.739407
WBGene00003644	-0.24605	0.978744	-0.778355	0.527145
WBGene00003645	-0.178133	0.978744	-0.207838	0.832934
WBGene00003646	-0.148187	0.978744	-0.145826	0.822532
WBGene00003647	-0.320411	0.978744	-0.377427	0.698901
WBGene00003648	0.0525113	0.989358	-0.248462	0.799557
WBGene00003649	0.00790668	0.996078	0.0684893	0.912541
WBGene00003650	-1.49055	0.978744	-2.05937	0.191555
WBGene00003653	-0.264405	0.978744	-0.0166525	0.985121
WBGene00003655	-0.0264426	0.991077	-0.170288	0.809183
WBGene00003658	-0.17555	0.981602	-1.09912	0.410908
WBGene00003660	-0.139347	0.978744	-0.119215	0.886016
WBGene00003669	-0.130073	0.978744	-0.120074	0.859349
WBGene00003673	-0.0588942	0.98878	-0.541191	0.656307
WBGene00003674	0.000606998	0.999768	0.198823	0.730004
WBGene00003676	-0.0135659	0.993657	0.221925	0.730395
WBGene00003680	-0.0662893	0.986428	-0.36071	0.68078
WBGene00003683	-0.661474	0.978744	-0.728987	0.711822
WBGene00003684	0.0635489	0.98472	-0.203087	0.766899
WBGene00003685	-0.038521	0.989119	-0.285938	0.699074
WBGene00003686	-0.124652	0.978744	-0.292134	0.707038
WBGene00003688	-0.194439	0.978744	0.242339	0.797693
WBGene00003689	0.315777	0.978744	-0.785478	0.548725
WBGene00003691	-0.713001	0.978744	-0.264488	0.848379
WBGene00003692	0.0184843	0.992654	0.216853	0.778325
WBGene00003693	0.178621	0.978744	-0.173336	0.806188
WBGene00003696	-0.127421	0.983197	-0.347762	0.726416
WBGene00003697	-0.039193	0.99083	-0.344021	0.72529
WBGene00003698	-0.227272	0.978744	-0.167308	0.885867
WBGene00003700	0.0809414	0.986405	-0.597322	0.624008
WBGene00003701	-0.278387	0.98472	-0.0421219	0.988484
WBGene00003702	-0.0458129	0.990083	-0.281413	0.753054
WBGene00003704	-0.0769105	0.985014	-0.490361	0.649036
WBGene00003705	-0.191632	0.978744	0.0637734	0.927716
WBGene00003706	0.259645	0.978744	0.0940685	0.913526
WBGene00003707	-0.131651	0.978744	0.0803184	0.891522
WBGene00003708	-0.57493	0.978744	0.179799	0.923875
WBGene00003713	-0.103049	0.987178	0.628972	0.679294
WBGene00003714	-1.22994	0.978744	-0.609844	0.796088
WBGene00003715	-0.0503807	0.989358	-0.208869	0.824753
WBGene00003716	-0.211817	0.978744	-0.238157	0.790295
WBGene00003718	-0.0825614	0.98472	0.0122995	0.986913
WBGene00003719	-0.24979	0.978744	-0.46362	0.634274
WBGene00003720	-0.300546	0.978744	-0.409323	0.669089
WBGene00003721	-0.154963	0.978744	-0.160915	0.844779
WBGene00003722	-0.134821	0.978744	-0.16763	0.774386
WBGene00003723	0.0049074	0.997642	0.00563032	0.99456
WBGene00003724	-0.04592	0.989119	-0.219458	0.792813
WBGene00003725	-0.130099	0.978744	0.034375	0.95672
WBGene00003726	0.0924519	0.98472	-0.381575	0.681029
WBGene00003731	-0.241835	0.978744	-0.407562	0.679143
WBGene00003738	-0.443493	0.978744	-0.892353	0.254968
WBGene00003747	-0.106376	0.981602	-0.109934	0.884723
WBGene00003751	0.0320668	0.99083	-0.222735	0.776891
WBGene00003762	-0.194837	0.978744	-0.375501	0.741691
WBGene00003763	-0.769556	0.978744	-1.96507	0.509861
WBGene00003764	-0.0192336	0.99632	-0.165658	0.922409
WBGene00003765	-0.431855	0.978744	-0.484666	0.679294
WBGene00003766	-0.275591	0.978744	-0.590278	0.527145
WBGene00003767	-0.554654	0.978744	-0.647768	0.509525
WBGene00003768	-0.328487	0.978744	0.126223	0.872804
WBGene00003769	-0.483665	0.978744	-0.590109	0.576897
WBGene00003771	-0.142182	0.984294	-0.33776	0.796191
WBGene00003775	0.265009	0.978744	-0.315845	0.708064
WBGene00003786	-0.365495	0.978744	-1.34123	0.0393682
WBGene00003812	-0.116589	0.978744	-0.191398	0.774197
WBGene00003816	0.0404771	0.993157	-1.34551	0.535971
WBGene00003830	0.0848602	0.978744	0.0949736	0.851266
WBGene00003834	-0.0106961	0.993864	0.184362	0.733563
WBGene00003835	0.358904	0.978744	0.539405	0.618736
WBGene00003838	0.200202	0.98472	-0.69043	0.744032
WBGene00003844	-0.0983117	0.98425	-0.465513	0.656307
WBGene00003849	-0.612714	0.978744	-0.871281	0.528634
WBGene00003850	-0.27352	0.978744	0.467061	0.610457
WBGene00003861	0.00996185	0.995272	0.143702	0.82325
WBGene00003865	0.590275	0.978744	0.869932	0.616266
WBGene00003886	0.235765	0.978744	-0.208945	0.811306
WBGene00003916	0.0348358	0.987402	0.0334433	0.947108
WBGene00003919	0.272016	0.978744	0.276435	0.723265
WBGene00003922	0.210566	0.978744	0.361438	0.65421
WBGene00003923	0.0652694	0.981933	0.150125	0.752559
WBGene00003927	0.184382	0.978744	0.306689	0.66463
WBGene00003954	-0.144664	0.978744	-0.174394	0.744032
WBGene00003959	0.735256	0.978744	-0.440524	0.785909
WBGene00003982	-0.264241	0.978744	-0.352391	0.648114
WBGene00003994	0.521161	0.978744	0.535894	0.656307
WBGene00004003	-0.182566	0.978744	-0.484065	0.649124
WBGene00004013	0.0283327	0.99083	0.0847311	0.904607
WBGene00004026	-0.16665	0.978744	0.0581705	0.95622
WBGene00004032	0.0550442	0.981893	-0.107698	0.786038
WBGene00004037	0.0158822	0.993702	-0.242273	0.745833
WBGene00004053	0.0852943	0.981885	0.0173785	0.977833
WBGene00004060	0.25761	0.978744	0.179658	0.759853
WBGene00004062	0.0730595	0.986428	-0.906588	0.37091
WBGene00004064	0.358986	0.978744	0.325094	0.723421
WBGene00004078	0.776643	0.978744	0.988535	0.694544
WBGene00004083	-0.197741	0.978744	-0.366118	0.663405
WBGene00004092	-0.300689	0.978744	-0.693567	0.525672
WBGene00004104	0.651351	0.978744	0.503404	0.648517
WBGene00004119	0.177187	0.978744	-0.198864	0.784019
WBGene00004130	0.236741	0.978744	-0.451037	0.633551
WBGene00004136	0.243551	0.978744	0.369445	0.66149
WBGene00004138	0.224345	0.978744	0.151545	0.76537
WBGene00004139	-0.439499	0.978744	-0.462208	0.682156
WBGene00004144	-0.804447	0.978744	-0.423562	0.761975
WBGene00004150	-0.0697547	0.9886	0.210796	0.858424
WBGene00004151	0.00340455	0.997552	0.38379	0.546356
WBGene00004152	0.0367542	0.987533	-0.0411308	0.938968
WBGene00004173	0.0921764	0.981602	0.0358692	0.956905
WBGene00004195	-0.236543	0.978744	-0.421992	0.604888
WBGene00004203	0.262387	0.978744	0.134727	0.853586
WBGene00004206	-0.048897	0.98472	-0.102907	0.841723
WBGene00004211	0.660561	0.978744	0.342127	0.816536
WBGene00004216	-0.662731	0.978744	-1.11763	0.46741
WBGene00004229	-0.761972	0.978744	-1.44188	0.354626
WBGene00004230	0.981936	0.978744	0.866284	0.691678
WBGene00004236	-0.245951	0.978744	-0.00788081	0.989785
WBGene00004248	0.206825	0.978744	0.2745	0.730818
WBGene00004256	-0.323031	0.978744	-0.585878	0.496452
WBGene00004258	-0.036228	0.990016	-0.258676	0.7212
WBGene00004266	-0.024525	0.989295	-0.0405573	0.932364
WBGene00004296	0.242608	0.978744	0.302155	0.760912
WBGene00004308	-0.0436695	0.986428	0.199691	0.711647
WBGene00004320	0.0880234	0.983197	0.256861	0.712137
WBGene00004323	0.0806137	0.978744	0.0687643	0.892101
WBGene00004328	-0.289276	0.978744	-0.0874254	0.913322
WBGene00004336	0.0305511	0.989672	-0.257331	0.682515
WBGene00004337	0.375736	0.978744	0.366537	0.702984
WBGene00004358	-0.00508482	0.997552	-0.268519	0.730818
WBGene00004359	-0.166754	0.980369	-0.155146	0.887238
WBGene00004364	-0.220044	0.978744	-0.569738	0.585586
WBGene00004373	-0.122402	0.978744	-0.18083	0.702918
WBGene00004384	0.168003	0.978744	0.231803	0.761253
WBGene00004395	-0.244397	0.978744	-0.549678	0.659888
WBGene00004405	-0.0358471	0.988289	0.357173	0.639641
WBGene00004413	0.216832	0.978744	0.178962	0.796178
WBGene00004422	0.337359	0.978744	0.556453	0.627218
WBGene00004442	0.150628	0.978744	0.162862	0.780498
WBGene00004452	0.0384285	0.986428	0.155074	0.742483
WBGene00004453	0.18559	0.978744	0.379405	0.641435
WBGene00004457	0.0792077	0.981602	-0.261771	0.667111
WBGene00004485	0.0934979	0.978744	0.040113	0.936176
WBGene00004496	0.0409551	0.986428	0.216911	0.696603
WBGene00004499	0.0506369	0.983365	0.00167156	0.996732
WBGene00004501	0.267241	0.978744	0.321568	0.674246
WBGene00004502	0.259606	0.978744	0.322843	0.697026
WBGene00004738	0.446792	0.978744	0.60861	0.641435
WBGene00004740	0.238146	0.978744	-0.434254	0.596359
WBGene00004747	0.363863	0.978744	0.316661	0.68078
WBGene00004754	0.200376	0.978744	0.182874	0.738035
WBGene00004759	0.0625144	0.983365	0.00450673	0.992766
WBGene00004766	0.049332	0.984294	0.0412135	0.930785
WBGene00004767	0.233822	0.978744	0.295084	0.667111
WBGene00004768	0.116555	0.978744	0.212838	0.710591
WBGene00004793	-0.242256	0.978744	-0.31055	0.801148
WBGene00004795	0.244616	0.978744	0.41212	0.628113
WBGene00004806	0.254018	0.978744	0.414509	0.665225
WBGene00004809	-0.325526	0.978744	-0.119054	0.863154
WBGene00004810	-0.16043	0.978744	-0.508863	0.656307
WBGene00004811	0.120099	0.983365	0.422578	0.679294
WBGene00004813	0.841222	0.978744	0.881942	0.687016
WBGene00004817	0.208621	0.984872	0.171715	0.943009
WBGene00004820	1.99155	0.978744	2.34825	0.685248
WBGene00004830	-0.358925	0.978744	-0.615462	0.305893
WBGene00004855	-0.0851631	0.983365	0.148693	0.824836
WBGene00004882	0.302698	0.978744	0.242377	0.778124
WBGene00004897	-0.111745	0.978744	-0.164037	0.758741
WBGene00004898	-0.155733	0.978744	-0.153077	0.852251
WBGene00004909	0.321086	0.978744	0.566906	0.567943
WBGene00004910	0.189347	0.978744	0.306027	0.681579
WBGene00004917	0.0946825	0.979996	0.193563	0.748676
WBGene00004923	-0.0320925	0.989358	-0.193203	0.746284
WBGene00004925	-0.129095	0.982725	-0.437827	0.678509
WBGene00004928	0.331551	0.978744	0.0335633	0.948374
WBGene00004947	0.0438965	0.98472	-0.0373392	0.942034
WBGene00004964	0.43541	0.978744	0.733079	0.603321
WBGene00004975	0.216079	0.978744	0.0808008	0.892541
WBGene00004984	0.583326	0.978744	0.765141	0.648009
WBGene00004997	-0.615046	0.978744	-2.95452	2.9837135240778e-07
WBGene00005001	-0.236873	0.978744	-1.05889	0.366097
WBGene00005004	-0.438721	0.978744	-1.04367	0.676097
WBGene00005006	0.0837273	0.98472	0.276709	0.735543
WBGene00005018	0.351712	0.978744	-1.5077	0.241073
WBGene00005022	0.205326	0.978744	0.417876	0.682849
WBGene00005024	0.00648223	0.997055	0.063657	0.925199
WBGene00005082	-0.655531	0.978744	1.11197	0.673592
WBGene00005098	-0.379859	0.978744	-0.428298	0.840035
WBGene00005105	-0.780878	0.978744	-0.569757	0.680208
WBGene00005106	0.188732	0.984294	1.06108	0.616565
WBGene00005110	-0.367075	0.978744	-0.565472	0.681579
WBGene00005111	-0.862457	0.978744	-0.862755	0.694544
WBGene00005113	-0.615584	0.978744	-0.425597	0.755572
WBGene00005139	-0.168678	0.99011	-2.50017	0.580113
WBGene00005147	-0.375787	0.978744	-0.556045	0.697026
WBGene00005189	-0.0383362	0.991077	-0.979289	0.381221
WBGene00005191	-0.0347035	0.990115	0.0466027	0.953249
WBGene00005210	1.04584	0.978744	-0.35389	0.868024
WBGene00005214	-2.05609	0.978744	-0.627047	0.836162
WBGene00005219	-0.547616	0.978744	-1.77016	0.274704
WBGene00005222	-0.246931	0.983727	-0.443573	0.832331
WBGene00005223	1.0064	0.978744	-0.290867	0.912541
WBGene00005228	0.114324	0.983365	-0.530483	0.653777
WBGene00005241	-0.438857	0.978744	-0.22913	0.854493
WBGene00005242	-0.717711	0.978744	-0.140753	0.921113
WBGene00005246	-0.0759842	0.992536	-0.772106	0.796896
WBGene00005251	1.0895	0.978744	0.806718	0.773347
WBGene00005258	-0.189804	0.981994	0.293396	0.826084
WBGene00005270	-0.980066	0.978744	-0.951592	0.822532
WBGene00005295	-1.96307	0.978744	-1.05432	0.72916
WBGene00005296	0.614277	0.978744	0.820285	0.701581
WBGene00005304	-0.162259	0.987533	-1.07678	0.67375
WBGene00005308	0.233734	0.986428	0.5443	0.855655
WBGene00005349	-2.82264	0.568318	-1.73006	0.356106
WBGene00005399	-0.883191	0.978744	-0.24908	0.940644
WBGene00005422	0.996031	0.978744	0.107902	0.966672
WBGene00005423	0.330689	0.983365	-1.14338	0.699248
WBGene00005427	0.234903	0.98472	0.414858	0.873967
WBGene00005437	0.58997	0.978744	-0.0348557	0.989673
WBGene00005446	-0.283151	0.978744	-1.1467	0.37638
WBGene00005470	0.589156	0.978744	0.610478	0.748676
WBGene00005473	-0.650726	0.978744	-0.464079	0.828242
WBGene00005474	0.175406	0.98472	0.557121	0.761085
WBGene00005475	-0.0384285	0.993657	0.27532	0.877021
WBGene00005477	-0.135856	0.987154	-0.917893	0.666123
WBGene00005484	-0.227278	0.983365	0.411317	0.811804
WBGene00005486	-0.0760733	0.992654	0.170891	0.958218
WBGene00005500	-0.125771	0.989119	-1.23297	0.656307
WBGene00005513	-0.371898	0.978744	-0.929382	0.653316
WBGene00005514	-1.04887	0.978744	-1.0579	0.535442
WBGene00005516	0.104677	0.99083	-1.59107	0.635323
WBGene00005530	-0.51613	0.97904	-1.17243	0.722073
WBGene00005532	0.279138	0.983197	-0.65221	0.765019
WBGene00005533	-1.19281	0.978744	-1.91251	0.648009
WBGene00005535	0.137948	0.98472	-0.139255	0.920132
WBGene00005547	-0.545894	0.978744	-0.740023	0.700072
WBGene00005579	0.152363	0.986428	0.10173	0.960192
WBGene00005580	-0.106981	0.99083	-0.398387	0.883561
WBGene00005582	0.173671	0.978744	1.22161	0.183596
WBGene00005592	-0.656442	0.978744	-0.237077	0.860768
WBGene00005602	-0.309756	0.978744	-0.222865	0.804027
WBGene00005611	-1.18351	0.978744	-0.464114	0.818166
WBGene00005616	-1.09384	0.978744	-0.556102	0.767193
WBGene00005631	0.501994	0.978744	0.550645	0.789695
WBGene00005640	-0.554933	0.978744	-0.972751	0.65421
WBGene00005642	-0.284693	0.978744	-0.715329	0.544091
WBGene00005643	-0.316091	0.978744	-0.315543	0.713154
WBGene00005644	-0.26001	0.978744	-1.30928	0.383915
WBGene00005647	-0.284616	0.978744	-0.339153	0.667835
WBGene00005648	-0.0544886	0.982725	-0.0737587	0.856597
WBGene00005649	-0.224159	0.978744	-0.206635	0.826819
WBGene00005650	0.299036	0.978744	0.983449	0.649124
WBGene00005651	1.39584	0.978744	0.678973	0.683346
WBGene00005652	-0.273545	0.978744	-0.572964	0.65169
WBGene00005653	0.194627	0.9809	0.714994	0.6496
WBGene00005654	-0.404338	0.978744	0.125855	0.884723
WBGene00005655	-0.282485	0.978744	0.359823	0.570592
WBGene00005657	-0.313103	0.978744	0.260124	0.769586
WBGene00005659	-0.0610285	0.994461	0.188917	0.957514
WBGene00005661	0.423791	0.978744	1.13808	0.535971
WBGene00005685	0.375596	0.978744	-0.0330996	0.982678
WBGene00005709	-1.2389	0.978744	-0.796369	0.781418
WBGene00005766	0.713957	0.978744	-0.922633	0.719136
WBGene00005780	-0.946813	0.978744	-1.36519	0.426006
WBGene00005781	0.560626	0.978744	-0.5625	0.80328
WBGene00005815	-0.113447	0.99011	-1.97111	0.450127
WBGene00005816	0.0654808	0.991077	-1.57233	0.454162
WBGene00005818	-1.1764	0.978744	-1.84489	0.349724
WBGene00005825	-0.750722	0.978744	-0.357753	0.93132
WBGene00005831	0.184927	0.98472	-0.770336	0.696402
WBGene00005832	0.868631	0.978744	0.00816536	0.99456
WBGene00005833	-0.274268	0.978744	-0.119382	0.888865
WBGene00005834	0.839816	0.978744	-0.303332	0.823914
WBGene00005836	-0.386331	0.978744	-0.0266895	0.989238
WBGene00005852	-1.77355	0.978744	-0.936984	0.778178
WBGene00005893	-0.428566	0.978744	-0.0982314	0.964764
WBGene00005895	-0.381928	0.980369	-0.00517582	0.99843
WBGene00005896	-0.217469	0.988289	-0.11032	0.972778
WBGene00005931	-0.256331	0.978744	0.391326	0.735283
WBGene00005932	0.253263	0.978744	0.111232	0.920888
WBGene00005942	0.439652	0.978744	-0.162869	0.880492
WBGene00005949	0.0234724	0.997235	-0.522286	0.827956
WBGene00005959	-1.50848	0.978744	-1.24417	0.60933
WBGene00006008	1.38822	0.978744	1.79223	0.633551
WBGene00006016	-0.249223	0.983365	-0.297493	0.884723
WBGene00006021	-0.455893	0.978744	-0.455968	0.684754
WBGene00006057	0.41695	0.978744	0.620109	0.377535
WBGene00006060	-0.115181	0.983365	-0.250141	0.783638
WBGene00006075	-0.662109	0.978744	-1.43044	0.389989
WBGene00006084	-0.290615	0.978744	-0.841208	0.65571
WBGene00006106	-0.995535	0.978744	-1.85955	0.395643
WBGene00006110	-0.560646	0.978744	1.33258	0.639147
WBGene00006143	-0.422442	0.981602	-2.16906	0.566659
WBGene00006146	-0.129095	0.986428	-0.241314	0.890524
WBGene00006150	-0.717858	0.978744	0.811918	0.815555
WBGene00006155	0.299552	0.98472	-1.51811	0.670236
WBGene00006163	-0.416845	0.978744	-0.131073	0.91085
WBGene00006164	1.3237	0.978744	0.811682	0.810521
WBGene00006165	0.787177	0.978744	-0.00791911	0.997668
WBGene00006168	-1.77428	0.978744	-2.53542	0.490429
WBGene00006172	1.16036	0.978744	1.26502	0.666077
WBGene00006183	1.58785	0.978744	1.54767	0.643722
WBGene00006190	-0.900694	0.978744	0.480849	0.82526
WBGene00006191	-0.0670722	0.99011	-0.2512	0.858964
WBGene00006205	-1.53042	0.978744	-2.31402	0.497616
WBGene00006210	-1.24639	0.978744	-0.59301	0.832673
WBGene00006215	-0.493253	0.978744	0.821393	0.656307
WBGene00006226	1.0931	0.978744	0.6285	0.656307
WBGene00006227	0.300563	0.982725	0.636117	0.777484
WBGene00006233	-0.060092	0.992449	-0.827296	0.701581
WBGene00006237	-1.23596	0.978744	-1.0779	0.603321
WBGene00006279	0.247106	0.978744	-0.14264	0.902867
WBGene00006288	0.729587	0.978744	-1.48726	0.6757
WBGene00006309	-0.521382	0.978744	-0.18641	0.845072
WBGene00006311	0.417504	0.978744	0.583482	0.63409
WBGene00006342	-0.0354466	0.988289	-0.242449	0.681579
WBGene00006373	0.131727	0.978744	0.150042	0.810578
WBGene00006375	0.29315	0.978744	0.438931	0.683608
WBGene00006376	0.287909	0.978744	0.399677	0.667111
WBGene00006392	0.246903	0.978744	0.348696	0.643722
WBGene00006418	-0.378699	0.978744	-0.943208	0.351701
WBGene00006419	1.38702	0.978744	0.650031	0.786191
WBGene00006436	0.410161	0.978744	-0.363798	0.684908
WBGene00006437	0.200702	0.978744	0.178061	0.784019
WBGene00006442	0.330729	0.978744	0.319385	0.69937
WBGene00006443	0.158092	0.978744	0.374717	0.656307
WBGene00006446	0.0369475	0.99011	0.134684	0.857403
WBGene00006460	0.170836	0.978744	0.170157	0.754
WBGene00006465	0.177765	0.978744	0.309722	0.654681
WBGene00006467	-0.241579	0.978744	0.175564	0.853397
WBGene00006470	-0.373199	0.978744	0.255102	0.738338
WBGene00006481	0.249619	0.978744	0.369842	0.68078
WBGene00006486	-0.715339	0.978744	-0.741463	0.583404
WBGene00006489	0.325401	0.978744	0.38623	0.697373
WBGene00006499	0.2163	0.978744	0.371263	0.674246
WBGene00006512	0.103292	0.981885	0.119426	0.873347
WBGene00006523	0.0998676	0.978744	0.109659	0.858964
WBGene00006539	-0.00977592	0.996078	0.408957	0.648517
WBGene00006567	0.226583	0.978744	0.389319	0.64808
WBGene00006570	-0.0160886	0.992449	-0.142616	0.794516
WBGene00006582	-0.0244075	0.99083	0.0421995	0.9446
WBGene00006585	-0.255921	0.978744	-0.636907	0.584523
WBGene00006589	0.618046	0.978744	0.0786826	0.921453
WBGene00006609	-0.211683	0.978744	-0.565054	0.569333
WBGene00006613	0.0639947	0.985767	0.217296	0.768953
WBGene00006622	-0.328903	0.978744	-0.254308	0.876953
WBGene00006623	-0.426129	0.978744	-0.483612	0.617119
WBGene00006639	-0.222674	0.978744	0.368422	0.743292
WBGene00006648	0.206263	0.978744	0.356414	0.679002
WBGene00006652	-0.20673	0.978744	-0.734819	0.489959
WBGene00006665	-0.0944514	0.988289	0.349671	0.80961
WBGene00006666	-0.568836	0.978744	-0.806467	0.487541
WBGene00006667	0.0798733	0.983365	-0.300381	0.674514
WBGene00006668	0.0886275	0.98472	-0.0906514	0.919671
WBGene00006669	0.368996	0.978744	-0.366175	0.697026
WBGene00006677	0.2732	0.978744	-0.315394	0.729954
WBGene00006684	-0.325207	0.978744	-0.282761	0.755395
WBGene00006685	-0.317772	0.978744	-0.641676	0.537284
WBGene00006686	-0.388599	0.978744	-0.882797	0.388519
WBGene00006687	0.0929897	0.988289	-1.29541	0.370518
WBGene00006688	-0.385201	0.978744	-0.84902	0.614795
WBGene00006692	-0.291751	0.978744	-0.614897	0.669089
WBGene00006693	-0.0725515	0.986428	-0.343544	0.703736
WBGene00006696	0.167271	0.978744	-0.254681	0.775034
WBGene00006714	-0.205249	0.978744	-0.168262	0.826819
WBGene00006721	0.406657	0.978744	0.604453	0.566659
WBGene00006722	0.349238	0.978744	0.420545	0.654418
WBGene00006723	0.276359	0.978744	0.351845	0.656307
WBGene00006729	0.0931199	0.978744	0.235257	0.674246
WBGene00006760	-0.368172	0.978744	-0.35491	0.559645
WBGene00006770	0.0355759	0.987102	0.163669	0.738338
WBGene00006775	-0.0294275	0.996641	-0.267104	0.923334
WBGene00006777	-0.05008	0.987154	-0.400629	0.643722
WBGene00006778	-0.61957	0.978744	-0.956094	0.561671
WBGene00006782	1.35509	0.978744	0.354684	0.877501
WBGene00006786	-0.063348	0.98472	-0.288967	0.6757
WBGene00006794	-0.504979	0.978744	-0.512658	0.61194
WBGene00006795	0.373013	0.978744	0.58582	0.656307
WBGene00006796	0.20692	0.978744	-0.152644	0.842446
WBGene00006801	0.100975	0.979121	-0.355877	0.649036
WBGene00006803	-0.193376	0.978744	-0.289529	0.657217
WBGene00006808	0.253207	0.978744	0.337619	0.686488
WBGene00006812	0.0900172	0.982725	-0.643046	0.348712
WBGene00006815	-0.0755694	0.981885	-0.0801401	0.884723
WBGene00006836	-0.195089	0.978744	-0.149633	0.756407
WBGene00006874	-0.0984186	0.978744	-0.0731755	0.885765
WBGene00006934	0.125889	0.978744	0.0721054	0.87079
WBGene00006935	0.184057	0.978744	0.21782	0.741996
WBGene00006945	0.0561819	0.98472	0.047154	0.936595
WBGene00006960	0.206638	0.979622	-0.416616	0.752461
WBGene00007017	0.477886	0.978744	0.473514	0.67871
WBGene00007023	0.221194	0.978744	0.276255	0.69663
WBGene00007029	0.362324	0.978744	0.430952	0.69488
WBGene00007049	0.421576	0.978744	0.170549	0.828972
WBGene00007055	-0.142485	0.978744	-0.296958	0.652079
WBGene00007070	-0.103303	0.978744	-0.0525101	0.934111
WBGene00007071	-0.325892	0.978744	-1.00404	0.303366
WBGene00007072	-0.18925	0.978744	-0.805893	0.319776
WBGene00007073	-0.0702315	0.984294	-0.618126	0.332983
WBGene00007082	0.432456	0.978744	0.76388	0.322419
WBGene00007085	-0.0691667	0.990115	-0.0598223	0.969467
WBGene00007096	-0.438074	0.978744	0.392663	0.763661
WBGene00007097	-0.987839	0.978744	1.05346	0.518566
WBGene00007099	0.0719992	0.981885	0.149471	0.772789
WBGene00007100	0.274426	0.978744	0.391426	0.696603
WBGene00007101	0.207104	0.978744	0.429022	0.663858
WBGene00007102	0.323774	0.978744	0.459922	0.58153
WBGene00007103	-0.0740823	0.983997	-0.128963	0.841478
WBGene00007104	0.0142154	0.997642	-0.236831	0.925209
WBGene00007117	0.774915	0.978744	0.57102	0.656307
WBGene00007118	0.306307	0.978744	0.473278	0.627272
WBGene00007119	-0.457655	0.978744	-0.464521	0.730395
WBGene00007120	0.286001	0.978744	-0.0662572	0.942259
WBGene00007121	0.104361	0.984294	-0.511857	0.656307
WBGene00007122	-0.0582087	0.983365	-0.0801879	0.870745
WBGene00007124	0.220689	0.978744	0.441663	0.639446
WBGene00007126	0.378971	0.978744	0.161262	0.833413
WBGene00007140	-0.44807	0.978744	-1.42122	0.137286
WBGene00007141	0.641079	0.978744	0.716758	0.512831
WBGene00007150	0.221137	0.978744	0.317778	0.730395
WBGene00007152	0.466146	0.978744	0.102596	0.923711
WBGene00007153	-0.27136	0.978744	-0.383466	0.719647
WBGene00007154	-0.135975	0.983365	-0.0319112	0.976574
WBGene00007162	-0.0513816	0.991077	0.263666	0.840417
WBGene00007164	1.74662	0.978744	0.594359	0.833828
WBGene00007165	0.430236	0.978744	0.410583	0.649124
WBGene00007166	-0.332445	0.984294	0.538659	0.856886
WBGene00007176	0.0772275	0.98472	-0.198578	0.80961
WBGene00007181	0.142521	0.981994	0.411714	0.703079
WBGene00007183	-1.19551	0.978744	-0.557602	0.739407
WBGene00007230	0.611434	0.978744	0.656335	0.559068
WBGene00007231	0.69929	0.978744	2.0698	0.0857495
WBGene00007232	0.451211	0.978744	1.7744	0.0962183
WBGene00007234	0.319714	0.978744	0.320745	0.6757
WBGene00007235	0.177016	0.978744	0.297887	0.708064
WBGene00007236	-0.162476	0.978744	-0.555997	0.510372
WBGene00007237	0.0144561	0.992449	-0.127247	0.795158
WBGene00007239	0.762742	0.978744	0.526632	0.660415
WBGene00007240	0.0549077	0.991542	0.857228	0.660415
WBGene00007281	-0.217242	0.978744	-0.15128	0.869983
WBGene00007282	0.397778	0.978744	-1.39876	0.113437
WBGene00007283	-0.10803	0.98472	-0.943858	0.515318
WBGene00007361	-0.198738	0.983365	-1.08002	0.603192
WBGene00007362	-0.817942	0.978744	-0.383631	0.775603
WBGene00007363	-0.128576	0.983365	-0.936224	0.418278
WBGene00007365	-0.0918326	0.982725	-0.163088	0.811306
WBGene00007366	-0.584019	0.978744	-0.120805	0.87293
WBGene00007367	0.0500737	0.992654	-0.502808	0.810521
WBGene00007368	-1.15231	0.978744	-0.957496	0.588244
WBGene00007370	-0.311727	0.978744	-0.259745	0.870431
WBGene00007372	-0.0555532	0.986428	0.12218	0.871448
WBGene00007380	1.16044	0.978744	0.911415	0.64371
WBGene00007381	0.306247	0.978744	0.0892664	0.93216
WBGene00007382	0.247562	0.981602	0.518226	0.760387
WBGene00007385	0.099536	0.978744	0.0447067	0.932364
WBGene00007386	0.14042	0.978744	0.175586	0.787387
WBGene00007387	0.0421382	0.9886	0.13902	0.846615
WBGene00007388	0.13984	0.978744	-0.180637	0.789695
WBGene00007389	-0.595898	0.978744	-0.432274	0.660961
WBGene00007390	0.0442303	0.985767	0.00127862	0.998222
WBGene00007391	-0.22901	0.978744	-0.394941	0.674246
WBGene00007392	-0.243473	0.978744	-0.480675	0.656307
WBGene00007393	-0.293772	0.978744	-1.16162	0.292462
WBGene00007394	-0.262972	0.978744	-0.383025	0.711647
WBGene00007395	-0.163692	0.978744	-0.281635	0.710217
WBGene00007422	0.350158	0.978744	-0.374994	0.696866
WBGene00007423	0.579107	0.978744	0.0824593	0.947858
WBGene00007424	-0.27561	0.978744	-0.26444	0.822225
WBGene00007425	0.319241	0.980369	0.0930471	0.965738
WBGene00007427	0.466631	0.978744	1.11462	0.680319
WBGene00007428	0.13009	0.978744	0.116245	0.830165
WBGene00007429	0.16111	0.978744	0.215286	0.699074
WBGene00007430	-0.531688	0.978744	-0.802109	0.505839
WBGene00007431	-0.173176	0.978744	-0.372695	0.729954
WBGene00007437	0.856263	0.978744	0.754755	0.702861
WBGene00007439	-0.654186	0.978744	-0.22527	0.780078
WBGene00007440	-0.656191	0.978744	-0.302503	0.741996
WBGene00007534	0.277067	0.978744	0.205969	0.803681
WBGene00007536	-0.478476	0.978744	-1.33891	0.418278
WBGene00007538	0.490709	0.978744	0.851509	0.61568
WBGene00007546	-0.27108	0.978744	-0.547653	0.619809
WBGene00007547	-0.0736996	0.981885	0.041482	0.940044
WBGene00007548	-0.040735	0.988289	-0.0669643	0.923938
WBGene00007549	-0.340819	0.978744	-0.523515	0.583796
WBGene00007550	-0.119746	0.983197	-0.603982	0.608048
WBGene00007551	-0.0135943	0.993157	-0.0940487	0.87628
WBGene00007552	-0.00849863	0.998835	1.16382	0.680208
WBGene00007553	-0.127939	0.984068	0.915729	0.496452
WBGene00007554	0.24841	0.978744	0.238822	0.759734
WBGene00007565	-0.0521332	0.992654	-0.720687	0.743689
WBGene00007569	1.684	0.978744	1.43198	0.472683
WBGene00007570	-0.147966	0.980369	0.518206	0.656307
WBGene00007572	-0.408399	0.978744	0.10483	0.958816
WBGene00007583	-0.15814	0.978744	-0.461802	0.657888
WBGene00007584	0.305928	0.978744	0.625462	0.367206
WBGene00007585	0.0546819	0.988289	0.202157	0.806238
WBGene00007586	0.24929	0.978744	0.222183	0.80961
WBGene00007587	0.270485	0.978744	0.299388	0.729333
WBGene00007588	0.142161	0.978744	0.18393	0.777395
WBGene00007589	0.152484	0.978744	0.294772	0.69179
WBGene00007590	0.0916661	0.98472	0.0687005	0.943009
WBGene00007604	-0.101379	0.984294	-0.626337	0.600875
WBGene00007605	-0.639307	0.978744	-1.44241	0.370858
WBGene00007606	0.054508	0.987533	-0.0800489	0.92058
WBGene00007607	-1.03834	0.978744	-0.0846167	0.960706
WBGene00007608	-0.311433	0.978744	0.0302588	0.983965
WBGene00007609	0.285981	0.978744	0.489129	0.571715
WBGene00007613	0.424893	0.978744	0.933894	0.074503
WBGene00007614	-0.456322	0.978744	-0.67128	0.516776
WBGene00007615	0.127848	0.978744	0.101047	0.846615
WBGene00007616	0.153863	0.978744	0.249955	0.685248
WBGene00007617	0.18895	0.978744	0.315073	0.696609
WBGene00007618	1.11947	0.978744	0.726191	0.703736
WBGene00007619	-0.473846	0.978744	-0.534765	0.656307
WBGene00007672	0.748524	0.978744	0.354818	0.817962
WBGene00007675	0.164485	0.978744	0.43177	0.614655
WBGene00007677	0.0600129	0.988289	-0.326585	0.741971
WBGene00007714	0.174998	0.978744	0.390308	0.683279
WBGene00007715	-0.800298	0.978744	1.22298	0.52066
WBGene00007716	-0.396577	0.978744	-0.0329687	0.979898
WBGene00007717	-0.35241	0.978744	-0.312403	0.730395
WBGene00007718	0.192649	0.978744	0.358887	0.656307
WBGene00007720	-0.133064	0.978744	-0.0914874	0.844184
WBGene00007721	-0.554089	0.978744	0.148218	0.873779
WBGene00007722	-0.397592	0.978744	0.209628	0.855986
WBGene00007723	-1.23275	0.978744	0.144911	0.906205
WBGene00007724	0.00740049	0.996871	0.293848	0.69179
WBGene00007725	-0.174846	0.978744	-0.414897	0.66463
WBGene00007726	-0.25729	0.978744	-0.169661	0.888865
WBGene00007728	0.914734	0.978744	0.339782	0.82904
WBGene00007748	0.0733037	0.986428	-0.655569	0.546655
WBGene00007749	0.0505581	0.988289	-0.292981	0.70772
WBGene00007753	0.253854	0.978744	-0.435354	0.650953
WBGene00007755	-0.00950592	0.996871	-0.352009	0.711647
WBGene00007756	-0.060441	0.986428	-0.183212	0.803774
WBGene00007757	0.0728929	0.983365	-0.108431	0.860739
WBGene00007758	0.39361	0.978744	0.41488	0.603321
WBGene00007759	-1.19825	0.978744	-1.54847	0.648517
WBGene00007784	0.20628	0.978744	0.344475	0.697026
WBGene00007785	0.332161	0.978744	0.601101	0.553054
WBGene00007786	-0.0804581	0.978744	-0.075458	0.882284
WBGene00007787	0.227012	0.978744	0.413949	0.667111
WBGene00007797	0.349916	0.978744	0.457757	0.665661
WBGene00007798	1.70566	0.978744	1.44208	0.295997
WBGene00007799	0.248242	0.978744	-0.00912194	0.986327
WBGene00007800	-0.164968	0.984294	-0.575823	0.708691
WBGene00007807	-0.203897	0.978744	-0.875384	0.328707
WBGene00007829	-0.739431	0.978744	-0.699169	0.773911
WBGene00007832	0.0316253	0.994461	-0.486696	0.786962
WBGene00007833	-0.726291	0.978744	-1.10136	0.570592
WBGene00007834	0.15874	0.988289	0.165627	0.947476
WBGene00007835	-0.278707	0.978744	-0.623021	0.656307
WBGene00007850	0.169307	0.988289	0.61888	0.818902
WBGene00007853	0.690466	0.978744	0.192202	0.901861
WBGene00007862	-0.254858	0.978744	-1.11457	0.307199
WBGene00007863	0.495095	0.978744	0.778426	0.308264
WBGene00007907	0.0910401	0.984068	0.286304	0.724903
WBGene00007908	0.0718464	0.98472	0.18333	0.78402
WBGene00007909	0.650563	0.978744	-0.407985	0.82526
WBGene00007910	0.427379	0.978744	0.351424	0.878893
WBGene00007929	-0.0416359	0.98966	-0.380254	0.668797
WBGene00007931	-0.0130364	0.994553	-0.234095	0.753229
WBGene00007932	-0.507893	0.978744	-0.385566	0.674514
WBGene00007946	0.286861	0.978744	1.4117	0.0239708
WBGene00007947	-0.54584	0.978744	-0.77115	0.60073
WBGene00007948	0.28636	0.978744	0.6345	0.656307
WBGene00007949	2.00184	0.978744	-1.71276	0.712296
WBGene00007950	-0.0433494	0.989089	-0.322892	0.689432
WBGene00007951	0.300623	0.978744	0.363741	0.678927
WBGene00007952	0.265211	0.978744	0.451782	0.656307
WBGene00007953	-0.361404	0.978744	-0.876477	0.525236
WBGene00008009	-0.244837	0.978744	0.0161287	0.988853
WBGene00008010	0.433537	0.978744	0.247773	0.813397
WBGene00008013	0.856467	0.978744	0.95217	0.404867
WBGene00008014	0.732646	0.978744	0.528741	0.711647
WBGene00008015	0.0860833	0.99011	0.489717	0.774386
WBGene00008017	-0.103194	0.986428	-1.19962	0.429977
WBGene00008068	-1.48342	0.978744	-2.05502	0.152103
WBGene00008097	0.802705	0.978744	0.185967	0.878935
WBGene00008098	0.646283	0.978744	-0.0366793	0.978194
WBGene00008099	0.134842	0.978744	0.132216	0.78243
WBGene00008100	-0.0611196	0.98472	-0.365442	0.639641
WBGene00008101	-0.141289	0.981885	-0.284081	0.778325
WBGene00008102	0.248754	0.982725	0.134032	0.944763
WBGene00008105	-0.197498	0.978744	0.0208069	0.978847
WBGene00008106	0.728137	0.978744	1.04198	0.541869
WBGene00008127	0.142839	0.980369	0.668621	0.559498
WBGene00008128	-0.636641	0.978744	0.346426	0.872653
WBGene00008129	0.92189	0.978744	0.432502	0.82173
WBGene00008141	0.155062	0.981893	0.344223	0.754862
WBGene00008142	-0.244075	0.978744	-0.533928	0.679294
WBGene00008143	0.330182	0.978744	0.507053	0.656307
WBGene00008144	0.492013	0.978744	-0.391602	0.878935
WBGene00008145	0.40828	0.978744	0.541142	0.656307
WBGene00008146	0.410123	0.978744	-0.128173	0.944124
WBGene00008183	0.317688	0.978744	0.329393	0.698195
WBGene00008218	0.714794	0.978744	0.780049	0.711647
WBGene00008219	0.540618	0.978744	0.58509	0.663352
WBGene00008220	-0.614195	0.978744	-0.59424	0.679002
WBGene00008221	0.370485	0.978744	-0.0660468	0.937947
WBGene00008222	-0.252436	0.978744	0.868465	0.496452
WBGene00008224	0.163674	0.978744	0.15819	0.737406
WBGene00008225	0.259401	0.978744	0.41823	0.663226
WBGene00008226	-0.465713	0.978744	0.212679	0.818794
WBGene00008227	-0.206322	0.978744	0.100809	0.927793
WBGene00008228	-0.426625	0.978744	0.0734774	0.947246
WBGene00008229	-0.253235	0.978744	-0.941023	0.481598
WBGene00008230	0.368608	0.978744	0.621208	0.480105
WBGene00008231	0.341645	0.981602	-0.318683	0.898526
WBGene00008232	0.0637724	0.988289	0.242463	0.80961
WBGene00008233	-0.310963	0.978744	-0.978308	0.338164
WBGene00008234	0.0529079	0.989536	-0.551232	0.653777
WBGene00008235	0.491255	0.978744	0.77833	0.319776
WBGene00008236	0.154586	0.978744	0.155889	0.853586
WBGene00008237	0.132105	0.978744	0.270104	0.673592
WBGene00008238	0.0793319	0.981893	0.221068	0.708064
WBGene00008239	-0.0547404	0.989089	-0.686205	0.571509
WBGene00008240	1.04382	0.978744	-0.751703	0.713617
WBGene00008242	0.20069	0.986428	0.0705331	0.978879
WBGene00008243	0.478161	0.978744	0.560305	0.729981
WBGene00008244	-2.18047	0.978744	-1.16641	0.649567
WBGene00008246	-0.607566	0.978744	-1.11102	0.502025
WBGene00008247	-0.61739	0.978744	-0.551748	0.784019
WBGene00008248	-0.70905	0.978744	-1.28634	0.556159
WBGene00008251	-0.43968	0.978744	-0.606862	0.792236
WBGene00008252	-0.241027	0.978744	-0.395163	0.660415
WBGene00008254	-0.148217	0.980369	-0.475347	0.664734
WBGene00008255	-0.878607	0.978744	0.0177266	0.988853
WBGene00008258	-0.151357	0.978744	-0.443611	0.622236
WBGene00008259	0.609056	0.978744	0.58397	0.418278
WBGene00008262	-0.00901617	0.993657	-0.186128	0.68078
WBGene00008263	1.03831	0.978744	2.61297	0.29075
WBGene00008265	0.0253617	0.992536	0.309463	0.752559
WBGene00008266	0.285575	0.978744	0.46341	0.666123
WBGene00008267	0.122735	0.98472	0.905695	0.588244
WBGene00008269	0.372694	0.978744	1.27052	0.534648
WBGene00008270	-0.194289	0.978744	-0.441724	0.665109
WBGene00008296	-0.603944	0.978744	-0.742498	0.246143
WBGene00008297	-0.53488	0.978744	1.27623	0.676097
WBGene00008298	-0.131424	0.978744	-1.0396	0.00893789
WBGene00008299	0.232239	0.978744	0.523717	0.652359
WBGene00008300	-0.397222	0.978744	-0.123452	0.915095
WBGene00008301	-0.128751	0.978744	0.632213	0.488899
WBGene00008302	0.167666	0.978744	0.591499	0.494926
WBGene00008303	-0.692521	0.978744	-0.37064	0.793335
WBGene00008304	-0.240538	0.978744	-0.243849	0.753054
WBGene00008307	-0.204998	0.980369	-0.0386362	0.977533
WBGene00008309	-0.212999	0.978744	0.0806673	0.91925
WBGene00008310	0.00158751	0.999283	-0.369466	0.679725
WBGene00008319	-0.565834	0.978744	-0.359885	0.784019
WBGene00008320	-0.0491465	0.988289	-0.110554	0.886939
WBGene00008323	-0.207629	0.978744	-0.223616	0.80961
WBGene00008324	-0.295328	0.979622	-0.056654	0.975795
WBGene00008330	0.327674	0.978744	0.407666	0.667111
WBGene00008331	0.196363	0.978744	0.288727	0.738798
WBGene00008332	-0.264928	0.978744	-0.11013	0.881343
WBGene00008333	-0.590668	0.978744	-0.60976	0.603343
WBGene00008334	-0.815142	0.978744	-0.105661	0.931303
WBGene00008335	-0.264156	0.978744	-0.425479	0.597186
WBGene00008336	-0.412748	0.978744	-0.909255	0.299599
WBGene00008338	0.223939	0.978744	0.400901	0.656307
WBGene00008339	0.217178	0.978744	0.219744	0.738338
WBGene00008340	-0.461768	0.978744	-0.418278	0.744104
WBGene00008341	0.0159013	0.99634	-1.09863	0.508384
WBGene00008342	-0.427492	0.978744	-0.564394	0.679294
WBGene00008343	0.145133	0.978744	0.295867	0.698195
WBGene00008344	0.1491	0.978744	0.414585	0.633551
WBGene00008345	0.110457	0.978744	0.371601	0.646237
WBGene00008346	0.274685	0.978744	0.410832	0.685637
WBGene00008370	-0.226286	0.978744	-0.252183	0.694552
WBGene00008371	0.239525	0.978744	0.374115	0.656307
WBGene00008372	-0.577352	0.978744	-0.261864	0.720697
WBGene00008374	-1.07174	0.978744	-0.781209	0.723579
WBGene00008375	-0.571	0.978744	-1.15321	0.268353
WBGene00008376	-0.302939	0.978744	-0.67656	0.689362
WBGene00008377	-0.0902863	0.978744	-0.197046	0.726474
WBGene00008378	-0.118066	0.978744	-0.181567	0.730395
WBGene00008379	0.293424	0.978744	0.37211	0.68078
WBGene00008380	0.304844	0.978744	0.460549	0.668066
WBGene00008388	-0.439841	0.978744	-1.15368	0.160529
WBGene00008389	-0.125866	0.983365	-0.779992	0.516776
WBGene00008390	-0.779051	0.978744	-0.469806	0.850849
WBGene00008392	-0.474354	0.978744	-0.826932	0.562352
WBGene00008393	-0.221555	0.978744	-0.559398	0.571715
WBGene00008394	0.0380791	0.988289	-0.711406	0.197879
WBGene00008395	-0.267958	0.978744	-0.569424	0.584523
WBGene00008396	-2.60223	0.097658	-3.20547	0.000398842
WBGene00008407	-0.170871	0.978744	-0.0706197	0.935954
WBGene00008408	0.166792	0.978744	0.395071	0.616565
WBGene00008409	0.112762	0.98097	0.331108	0.685248
WBGene00008410	0.178407	0.978744	0.281675	0.721324
WBGene00008441	0.025874	0.989119	-0.0054207	0.990802
WBGene00008442	0.101545	0.97962	0.236883	0.716934
WBGene00008452	0.208796	0.978744	0.424757	0.655795
WBGene00008453	-0.0166172	0.992536	0.0365609	0.954104
WBGene00008454	0.158343	0.978744	0.310073	0.64606
WBGene00008521	-0.0288393	0.990115	-0.244708	0.716328
WBGene00008522	0.220841	0.978744	-0.348997	0.65169
WBGene00008551	-0.0498513	0.991077	-0.00112917	0.999245
WBGene00008556	-0.0349303	0.990994	0.379931	0.68078
WBGene00008575	-0.172405	0.978744	-1.24091	0.00165848
WBGene00008590	0.25804	0.978744	1.0285	0.138693
WBGene00008591	-0.128597	0.98472	-0.351814	0.784019
WBGene00008592	-1.29243	0.978744	-1.43454	0.674246
WBGene00008593	-0.0998501	0.990179	-1.68912	0.569333
WBGene00008594	-0.171536	0.978744	-0.962991	0.259454
WBGene00008595	-0.106731	0.984068	-0.91347	0.339541
WBGene00008596	0.351651	0.978744	-0.391094	0.711822
WBGene00008597	0.270628	0.978744	-0.383033	0.776441
WBGene00008615	1.29906	0.633455	0.74694	0.525236
WBGene00008616	0.444566	0.978744	0.946718	0.472683
WBGene00008617	0.700707	0.978744	1.06862	0.0993706
WBGene00008620	0.532838	0.978744	-0.181885	0.878166
WBGene00008628	-0.00781586	0.996078	0.435178	0.536337
WBGene00008629	-0.421059	0.978744	-1.38124	0.0857495
WBGene00008631	-2.71085	0.978744	0.134047	0.947838
WBGene00008632	-0.202249	0.98472	-1.81536	0.469002
WBGene00008633	-1.29895	0.978744	-1.23805	0.532952
WBGene00008634	-0.785752	0.978744	-0.771012	0.656307
WBGene00008644	-0.0753729	0.984068	0.0488554	0.943009
WBGene00008645	0.40985	0.978744	0.559885	0.647435
WBGene00008646	0.0623531	0.984068	0.0490482	0.931904
WBGene00008647	-0.140653	0.988289	0.594395	0.794158
WBGene00008669	-0.290052	0.978744	-0.439932	0.656307
WBGene00008670	0.204179	0.978744	0.232192	0.772789
WBGene00008677	-0.00255974	0.999147	-0.197453	0.859349
WBGene00008678	-0.104096	0.983477	0.45155	0.658122
WBGene00008679	0.536048	0.978744	-0.242673	0.896346
WBGene00008680	-0.0374612	0.991077	-0.1149	0.9081
WBGene00008698	-0.683744	0.978744	1.24611	0.612767
WBGene00008724	0.257159	0.978744	0.542504	0.614696
WBGene00008725	0.279093	0.978744	0.175598	0.886264
WBGene00008726	-0.182738	0.978744	0.0116359	0.98424
WBGene00008727	-0.142647	0.978744	-0.370881	0.672159
WBGene00008788	-0.675538	0.978744	1.17343	0.687016
WBGene00008789	2.28622	0.978744	2.62019	0.368007
WBGene00008791	0.0867164	0.989119	-0.531326	0.739407
WBGene00008792	0.314989	0.978744	-1.01601	0.653777
WBGene00008793	0.37853	0.978744	0.246818	0.850435
WBGene00008794	0.0972154	0.985014	0.519575	0.670403
WBGene00008795	-0.233074	0.979622	-0.604757	0.697026
WBGene00008797	-0.166135	0.978744	0.620666	0.63345
WBGene00008798	-0.658367	0.978744	0.262978	0.937528
WBGene00008816	-0.818282	0.978744	-0.543116	0.755837
WBGene00008821	0.0681649	0.988289	0.187188	0.857324
WBGene00008822	1.96765	0.978744	2.50316	0.259277
WBGene00008823	1.12992	0.978744	1.83604	0.643371
WBGene00008824	-0.112991	0.99011	1.05601	0.679294
WBGene00008825	0.784513	0.978744	1.24919	0.666742
WBGene00008827	0.443625	0.978744	0.49796	0.73326
WBGene00008829	-0.205292	0.981925	-0.809855	0.65421
WBGene00008830	-0.128326	0.981893	-0.194519	0.83114
WBGene00008831	-0.847913	0.978744	-0.552791	0.656307
WBGene00008832	-0.0183674	0.990179	0.356195	0.457474
WBGene00008834	-0.624478	0.978744	-1.35697	0.656307
WBGene00008848	0.35535	0.978744	0.305604	0.735283
WBGene00008849	-0.643729	0.978744	-0.705947	0.643722
WBGene00008850	-0.633465	0.978744	-0.783909	0.452993
WBGene00008851	-2.6141	0.978744	-0.785037	0.738241
WBGene00008871	-0.142892	0.980369	0.116751	0.905125
WBGene00008874	0.178385	0.978744	-0.251734	0.735446
WBGene00008891	1.71177	0.978744	0.911061	0.691867
WBGene00008893	0.697649	0.978744	1.59672	0.649124
WBGene00008894	0.693895	0.978744	-1.9882	0.515318
WBGene00008897	0.683047	0.978744	0.18085	0.932069
WBGene00008899	0.399422	0.978744	0.546112	0.718475
WBGene00008900	-0.00813357	0.997455	0.0826581	0.933952
WBGene00008914	-0.250801	0.978744	-0.3696	0.682156
WBGene00008915	0.0944013	0.982725	-0.152914	0.826819
WBGene00008916	-0.273249	0.978744	-0.119091	0.940764
WBGene00008917	0.0748231	0.989089	-0.35794	0.785909
WBGene00008918	0.148411	0.978744	0.120586	0.844258
WBGene00008919	0.036535	0.987154	-0.0266502	0.958554
WBGene00008920	0.0840947	0.978744	0.00738828	0.987019
WBGene00008921	0.415035	0.978744	0.49406	0.679002
WBGene00008922	-0.224953	0.978744	-0.328916	0.710303
WBGene00008923	-0.277213	0.978744	-0.712998	0.600804
WBGene00008936	-0.0825241	0.986264	-0.411535	0.68841
WBGene00008937	-0.37611	0.978744	-0.623033	0.782034
WBGene00008943	0.470137	0.978744	0.628033	0.682515
WBGene00008944	-0.870036	0.978744	-0.0175791	0.981291
WBGene00008945	-0.261625	0.978744	-0.614965	0.562003
WBGene00008946	1.43091	0.978744	1.61567	0.28982
WBGene00008985	0.0879571	0.988289	-0.916239	0.614795
WBGene00008986	-0.328373	0.978744	-0.736559	0.227902
WBGene00008987	-0.333838	0.978744	-0.538319	0.644879
WBGene00008988	-0.67955	0.978744	2.04672	0.353257
WBGene00008989	0.556567	0.978744	0.832269	0.644879
WBGene00008993	-0.360946	0.978744	-1.2258	0.163473
WBGene00008994	-0.0832968	0.98472	0.0650095	0.941032
WBGene00008995	0.46177	0.978744	0.636837	0.548725
WBGene00008996	0.0528366	0.986428	0.122385	0.857605
WBGene00008997	0.589762	0.978744	0.16301	0.820186
WBGene00009016	0.338092	0.978744	0.801568	0.352681
WBGene00009018	-0.325004	0.978744	-0.340127	0.745156
WBGene00009021	0.702049	0.978744	0.186791	0.946253
WBGene00009028	-0.320897	0.978744	-0.49977	0.388519
WBGene00009029	-0.412397	0.978744	-0.782215	0.643722
WBGene00009030	-0.254408	0.978744	-0.795088	0.496452
WBGene00009031	0.497601	0.978744	0.907805	0.0306178
WBGene00009033	-0.596848	0.978744	-0.608466	0.640759
WBGene00009047	-0.450037	0.978744	-0.63299	0.659888
WBGene00009048	-0.578687	0.978744	-1.12138	0.454162
WBGene00009049	-0.501213	0.978744	-0.874287	0.415954
WBGene00009058	-0.0567477	0.988289	-0.397375	0.67208
WBGene00009059	-0.304925	0.978744	-0.792544	0.446224
WBGene00009060	-0.572606	0.978744	-0.811036	0.49674
WBGene00009079	0.182938	0.978744	0.311473	0.718657
WBGene00009081	-0.0975457	0.979622	-0.234319	0.711822
WBGene00009082	0.319737	0.978744	0.287645	0.698195
WBGene00009084	0.396962	0.978744	0.446139	0.674246
WBGene00009092	0.181967	0.978744	0.209653	0.752559
WBGene00009093	-0.247364	0.978744	-0.169451	0.841875
WBGene00009094	-0.0791387	0.99011	-0.447379	0.784933
WBGene00009095	-0.941946	0.978744	0.0691421	0.973176
WBGene00009096	0.00917379	0.996641	-0.276693	0.740013
WBGene00009097	0.0621795	0.986428	-0.595796	0.516776
WBGene00009098	0.212194	0.978744	0.036516	0.943009
WBGene00009099	0.296861	0.978744	0.203202	0.824818
WBGene00009100	0.0108058	0.996078	0.244938	0.746945
WBGene00009101	0.0326546	0.99011	0.238422	0.730209
WBGene00009102	-0.116486	0.981933	0.261567	0.757601
WBGene00009103	0.322785	0.978744	0.399904	0.679002
WBGene00009104	-0.179079	0.984068	-0.906595	0.647109
WBGene00009106	-0.20358	0.978744	-0.582211	0.538
WBGene00009107	-0.27567	0.978744	0.0381608	0.981014
WBGene00009109	0.360079	0.978744	0.232345	0.791941
WBGene00009110	-0.243668	0.978744	-0.0354101	0.966329
WBGene00009135	0.31374	0.978744	-0.0408223	0.968341
WBGene00009137	-0.00819448	0.99632	0.148159	0.830884
WBGene00009138	0.249427	0.978744	0.380888	0.696291
WBGene00009139	0.336199	0.978744	0.516754	0.624709
WBGene00009149	0.674811	0.978744	0.723614	0.521164
WBGene00009152	-0.167809	0.989119	1.30704	0.68078
WBGene00009153	0.479332	0.981602	0.328008	0.924229
WBGene00009166	-0.456727	0.978744	-0.377144	0.762996
WBGene00009168	0.507301	0.978744	-0.40652	0.856597
WBGene00009171	-0.985101	0.978744	-3.03059	0.42681
WBGene00009172	0.100253	0.978744	0.0792161	0.88698
WBGene00009200	0.20838	0.978744	0.154305	0.868702
WBGene00009201	-0.26791	0.978744	-0.538733	0.603321
WBGene00009221	0.476394	0.978744	0.549701	0.699519
WBGene00009222	0.317781	0.978744	0.521781	0.66463
WBGene00009223	0.156934	0.978744	0.418193	0.662653
WBGene00009224	0.269895	0.978744	0.0529469	0.950602
WBGene00009225	0.474728	0.978744	0.514603	0.624381
WBGene00009226	1.14358	0.978744	0.2423	0.881837
WBGene00009227	-0.530269	0.978744	-1.09538	0.6757
WBGene00009237	-1.62982	0.978744	-1.18619	0.535971
WBGene00009238	-1.03082	0.978744	0.399287	0.76537
WBGene00009239	0.19699	0.978744	0.552553	0.481598
WBGene00009240	-1.49327	0.978744	-0.380134	0.80961
WBGene00009241	-0.201512	0.978744	0.0104614	0.986913
WBGene00009242	0.490685	0.978744	-0.322777	0.847732
WBGene00009255	0.528929	0.978744	1.89868	0.0993141
WBGene00009256	0.0173877	0.992449	0.197794	0.741971
WBGene00009289	0.268492	0.978744	0.472011	0.58016
WBGene00009290	0.108238	0.978744	0.135282	0.826388
WBGene00009291	0.193325	0.978744	-0.00994715	0.986178
WBGene00009292	0.377813	0.978744	0.42592	0.693913
WBGene00009293	0.221947	0.978744	-0.329253	0.739407
WBGene00009294	0.0484334	0.98594	0.0562524	0.923734
WBGene00009295	-0.0894728	0.98425	-0.755185	0.356106
WBGene00009296	0.261366	0.978744	-0.356266	0.702938
WBGene00009299	0.150043	0.97904	0.739843	0.504664
WBGene00009325	0.00286833	0.998787	-0.639856	0.571509
WBGene00009326	-1.06257	0.978744	0.158339	0.938412
WBGene00009327	-0.0628022	0.991542	0.309712	0.871613
WBGene00009328	-0.0511462	0.990115	-0.358488	0.753054
WBGene00009329	0.32735	0.978744	0.321906	0.700224
WBGene00009330	0.0733407	0.984068	0.0904364	0.89177
WBGene00009331	-0.371398	0.978744	0.10618	0.938376
WBGene00009333	-0.0343929	0.991077	-0.50039	0.65421
WBGene00009334	-0.303792	0.978744	-0.525925	0.603321
WBGene00009335	0.327888	0.978744	-0.11968	0.922409
WBGene00009336	0.0584051	0.98472	-0.0529551	0.936359
WBGene00009337	0.0506493	0.98472	-0.166372	0.751652
WBGene00009339	-0.881121	0.978744	-1.13999	0.621638
WBGene00009340	-0.385738	0.978744	-0.954087	0.412762
WBGene00009347	-0.0292892	0.991077	-0.553306	0.556159
WBGene00009349	0.126627	0.978744	0.0869499	0.905734
WBGene00009350	0.125372	0.983197	-0.109189	0.914625
WBGene00009383	0.0427467	0.988289	-0.14526	0.820365
WBGene00009384	0.979957	0.978744	0.23758	0.784888
WBGene00009385	0.447975	0.978744	0.286577	0.792128
WBGene00009386	0.25444	0.978744	-0.521501	0.6496
WBGene00009387	-0.0637166	0.986428	-0.128152	0.877664
WBGene00009388	-0.331372	0.978744	-0.550955	0.600875
WBGene00009389	0.0237867	0.992449	-0.593236	0.531288
WBGene00009423	0.771058	0.978744	-2.15165	0.19557
WBGene00009424	1.1372	0.978744	-0.363035	0.873779
WBGene00009425	0.145988	0.98472	-1.20826	0.52673
WBGene00009426	-0.562357	0.978744	-0.135365	0.913375
WBGene00009427	0.595599	0.978744	1.77569	0.298235
WBGene00009428	0.210504	0.978744	0.383805	0.705804
WBGene00009429	-0.720986	0.978744	-1.70932	0.074503
WBGene00009430	-0.719639	0.978744	-0.956675	0.490429
WBGene00009431	-1.26098	0.978744	-0.480878	0.714243
WBGene00009432	-0.740186	0.978744	-0.529354	0.664723
WBGene00009433	-0.310064	0.978744	0.357547	0.786038
WBGene00009434	-0.219728	0.978744	-0.0308227	0.967238
WBGene00009469	0.277966	0.978744	0.115939	0.91286
WBGene00009470	0.00303734	0.998382	0.374143	0.656307
WBGene00009471	0.463045	0.978744	0.657692	0.624008
WBGene00009472	0.213345	0.98472	-0.604316	0.775034
WBGene00009473	0.147334	0.984294	-0.280242	0.832673
WBGene00009485	-0.00983356	0.997552	-0.503253	0.699074
WBGene00009486	-0.119931	0.984737	-0.855201	0.616266
WBGene00009487	0.498845	0.978744	-1.2135	0.566659
WBGene00009488	0.606221	0.978744	-0.54266	0.714283
WBGene00009489	0.273943	0.978744	0.270642	0.809784
WBGene00009490	0.0210944	0.993569	-0.532383	0.651595
WBGene00009528	-0.631503	0.978744	-0.479169	0.707038
WBGene00009532	-0.211472	0.978744	-0.40094	0.66463
WBGene00009533	-0.39743	0.978744	-0.485457	0.679294
WBGene00009534	-0.244205	0.978744	-0.0237982	0.972778
WBGene00009572	0.224551	0.978744	0.402992	0.642512
WBGene00009580	0.0190154	0.990949	-0.0948613	0.841875
WBGene00009581	0.364477	0.978744	0.756527	0.193684
WBGene00009582	-0.0830317	0.98425	-0.19446	0.791152
WBGene00009583	-0.0445715	0.98472	-0.225186	0.66463
WBGene00009584	0.0937056	0.978744	-0.0417236	0.931263
WBGene00009586	-0.252249	0.978744	-0.483804	0.588244
WBGene00009600	-0.203622	0.978744	-0.597938	0.597186
WBGene00009601	0.254969	0.979622	-0.265665	0.872877
WBGene00009602	0.680481	0.978744	0.493695	0.656307
WBGene00009605	0.357559	0.978744	0.596919	0.535971
WBGene00009606	1.56831	0.978744	1.93168	0.622628
WBGene00009630	0.80352	0.978744	0.838668	0.439518
WBGene00009650	0.192188	0.978744	0.220673	0.735937
WBGene00009651	1.62728	0.978744	1.35516	0.628428
WBGene00009652	-0.484237	0.978744	-0.855035	0.32176
WBGene00009706	-0.674454	0.978744	-1.35416	0.292462
WBGene00009708	0.537767	0.978744	0.967484	0.191555
WBGene00009709	-0.14762	0.979121	-0.366941	0.70219
WBGene00009710	-1.36667	0.978744	0.583777	0.759994
WBGene00009722	-0.00721208	0.997455	-0.526022	0.625695
WBGene00009723	-0.140001	0.9809	-0.689809	0.551235
WBGene00009724	-0.0713716	0.986428	-0.632297	0.598567
WBGene00009756	-1.26283	0.978744	-2.29834	0.388821
WBGene00009758	0.678118	0.978744	1.39093	0.42872
WBGene00009759	0.0754681	0.987672	0.329374	0.755461
WBGene00009768	-1.03638	0.978744	0.3926	0.832166
WBGene00009769	0.195902	0.978744	0.281917	0.711482
WBGene00009770	0.378118	0.978744	0.479187	0.66463
WBGene00009771	0.0984785	0.978744	0.013952	0.978348
WBGene00009772	0.317361	0.978744	0.366098	0.641435
WBGene00009773	-0.305043	0.978744	-0.254891	0.861071
WBGene00009774	-0.146521	0.982725	-0.431959	0.704607
WBGene00009775	-1.17294	0.978744	-0.556262	0.784019
WBGene00009776	0.33709	0.978744	0.575693	0.566659
WBGene00009790	-0.274307	0.978744	-0.341948	0.7212
WBGene00009791	-0.354181	0.983197	-0.0607562	0.981891
WBGene00009803	-0.133319	0.978744	-0.0522512	0.942028
WBGene00009804	-0.239273	0.978744	-0.0334374	0.953972
WBGene00009805	-0.0772621	0.986428	-0.404008	0.691678
WBGene00009807	0.20599	0.98472	-0.540067	0.802561
WBGene00009809	-0.145205	0.978744	-0.251327	0.753054
WBGene00009811	0.247056	0.978744	0.594707	0.628428
WBGene00009829	0.074601	0.978744	0.0110618	0.97991
WBGene00009830	-0.227206	0.98183	-0.0126061	0.993691
WBGene00009831	-0.159666	0.978744	-0.237453	0.721481
WBGene00009834	1.20933	0.978744	1.62941	0.52066
WBGene00009835	0.564509	0.978744	-0.467042	0.656307
WBGene00009838	-0.377177	0.978744	-1.15002	0.643048
WBGene00009839	-0.151774	0.978744	-0.196272	0.830165
WBGene00009840	-0.211366	0.978744	-0.373218	0.679294
WBGene00009841	-0.468468	0.978744	-0.498478	0.800694
WBGene00009846	0.458149	0.978744	0.539677	0.588742
WBGene00009848	0.370257	0.978744	0.0956081	0.950407
WBGene00009854	-0.328824	0.978744	-4.02959	1.93599022203705e-07
WBGene00009855	0.362781	0.978744	-3.56122	0.000702277
WBGene00009856	0.0420395	0.991542	-5.01842	2.33915635915204e-05
WBGene00009857	-0.352332	0.978744	-2.88284	0.0239544
WBGene00009908	0.678376	0.978744	1.50055	0.0857495
WBGene00009965	0.330832	0.978744	-0.137857	0.900961
WBGene00009966	0.169016	0.978744	0.281904	0.713144
WBGene00009968	-0.52942	0.978744	-1.2361	0.0661191
WBGene00009969	-0.459231	0.978744	-0.617929	0.621638
WBGene00009971	-0.122103	0.98472	1.22934	0.253611
WBGene00009972	-0.617713	0.978744	-0.205271	0.797693
WBGene00009973	-0.13803	0.978744	-0.328667	0.629107
WBGene00009974	0.0542544	0.986428	0.107012	0.874979
WBGene00009975	0.202143	0.978744	0.176212	0.830165
WBGene00009976	-0.0588437	0.984294	0.101185	0.853397
WBGene00009977	-0.098322	0.978744	0.0720256	0.904141
WBGene00009978	0.195488	0.978744	0.1646	0.794908
WBGene00009979	-0.20882	0.98472	-0.732189	0.744104
WBGene00009980	0.287396	0.978744	-0.0165896	0.978185
WBGene00009981	-0.0681392	0.984068	-0.018593	0.97548
WBGene00009982	-0.550115	0.978744	-0.207729	0.884465
WBGene00009983	-0.027496	0.994166	0.540376	0.713934
WBGene00009984	0.0629357	0.988289	0.155845	0.883165
WBGene00009986	-1.47624	0.978744	-0.0734163	0.97592
WBGene00009987	0.257735	0.978744	0.308888	0.657712
WBGene00009988	0.263656	0.978744	0.329104	0.752461
WBGene00009991	0.402703	0.978744	0.0838752	0.947838
WBGene00009992	0.164455	0.978744	0.199039	0.772104
WBGene00009993	0.342968	0.978744	0.495287	0.66463
WBGene00009994	0.169614	0.978744	0.0566961	0.924637
WBGene00009995	-0.211562	0.978744	-0.485718	0.630154
WBGene00009996	0.260182	0.978744	0.467386	0.66616
WBGene00010000	1.34304	0.978744	2.03913	0.303655
WBGene00010001	-0.445007	0.978744	-0.663069	0.496404
WBGene00010002	0.455674	0.978744	0.463344	0.679038
WBGene00010003	-0.405186	0.978744	0.0798135	0.958554
WBGene00010004	0.277818	0.978744	0.170467	0.857234
WBGene00010005	-0.424427	0.978744	-0.395247	0.7259
WBGene00010006	-0.111567	0.978744	-0.284134	0.648517
WBGene00010012	-0.0610803	0.986428	-0.521666	0.596359
WBGene00010018	-0.221671	0.978744	-0.153645	0.80961
WBGene00010019	-0.131465	0.978744	0.143915	0.80098
WBGene00010062	-0.230727	0.978744	-0.756519	0.536964
WBGene00010063	-0.057605	0.985014	-0.333684	0.660415
WBGene00010075	-0.0407093	0.984872	-0.10568	0.815928
WBGene00010077	0.340877	0.978744	0.304242	0.723202
WBGene00010079	-0.18401	0.978744	-0.466808	0.677438
WBGene00010080	0.374035	0.978744	0.479505	0.673697
WBGene00010081	0.429996	0.978744	0.650845	0.607901
WBGene00010082	0.16135	0.978744	0.518933	0.614776
WBGene00010089	-0.0289634	0.990115	0.16882	0.794908
WBGene00010091	0.112175	0.978744	0.567415	0.307199
WBGene00010092	0.161421	0.978744	0.475997	0.529003
WBGene00010093	0.440982	0.978744	0.53984	0.656307
WBGene00010094	0.0653757	0.98472	0.0119005	0.985345
WBGene00010095	-1.32442	0.978744	-0.298969	0.870312
WBGene00010096	0.0950355	0.981271	0.0976198	0.884186
WBGene00010097	0.206127	0.978744	0.26769	0.719136
WBGene00010100	-0.955165	0.978744	-0.580388	0.751659
WBGene00010102	0.518889	0.978744	1.08936	0.566659
WBGene00010109	-0.147068	0.978744	-0.107919	0.857698
WBGene00010143	-0.179447	0.982725	-0.415526	0.754143
WBGene00010174	0.108185	0.978744	0.0764974	0.893009
WBGene00010177	-0.0409221	0.988289	-0.281612	0.682215
WBGene00010178	0.103578	0.978744	0.108647	0.844258
WBGene00010179	-0.643557	0.978744	0.229467	0.889948
WBGene00010181	0.346034	0.978744	0.444891	0.689141
WBGene00010182	-0.280546	0.978744	-0.375062	0.7212
WBGene00010183	0.33548	0.978744	-0.603875	0.670899
WBGene00010184	-0.179416	0.978744	0.581823	0.6393
WBGene00010185	0.60261	0.978744	0.980017	0.643722
WBGene00010187	-0.836619	0.978744	-1.327	0.656307
WBGene00010188	-0.499504	0.978744	-0.836634	0.532952
WBGene00010189	-0.661571	0.978744	-0.927961	0.481598
WBGene00010191	-0.162073	0.978744	-0.305514	0.692053
WBGene00010192	-0.316703	0.978744	-0.347302	0.7212
WBGene00010202	0.272131	0.978744	-0.72708	0.663858
WBGene00010204	-1.24983	0.978744	-1.54901	0.0633484
WBGene00010205	0.821412	0.978744	0.100689	0.96753
WBGene00010206	0.276637	0.98472	2.02879	0.52066
WBGene00010209	0.531343	0.978744	0.844676	0.23716
WBGene00010212	0.507211	0.978744	0.458682	0.6757
WBGene00010214	0.0297019	0.992536	-1.01538	0.363162
WBGene00010215	0.0930835	0.984872	-0.608752	0.643722
WBGene00010216	-1.50965	0.978744	-3.02556	0.00429544
WBGene00010236	-0.613764	0.978744	-0.881215	0.310545
WBGene00010238	-0.147311	0.978744	-0.704485	0.423604
WBGene00010239	0.0224676	0.990179	0.205044	0.700553
WBGene00010250	0.235086	0.978744	-0.295156	0.80328
WBGene00010251	-0.121746	0.980736	-0.10743	0.899308
WBGene00010254	0.0157799	0.994166	0.902736	0.260461
WBGene00010256	-0.0660944	0.991542	-0.785316	0.703736
WBGene00010258	-0.191051	0.978744	-1.09575	0.191555
WBGene00010259	0.0363645	0.986428	0.0453162	0.920679
WBGene00010260	0.279598	0.978744	0.205229	0.753054
WBGene00010262	0.186359	0.978744	0.278501	0.78243
WBGene00010279	0.0806404	0.983197	0.108836	0.863734
WBGene00010280	0.289212	0.978744	0.344675	0.617175
WBGene00010281	0.396352	0.978744	0.504563	0.682792
WBGene00010282	0.0989826	0.984294	-0.0499743	0.956656
WBGene00010283	0.105698	0.983197	0.208985	0.796178
WBGene00010284	-0.12792	0.978744	-0.562816	0.328707
WBGene00010285	-1.57889	0.978744	-0.675964	0.744104
WBGene00010286	-0.124681	0.978744	-0.50584	0.474756
WBGene00010288	0.26111	0.978744	0.0511339	0.964095
WBGene00010289	0.209747	0.978744	0.300416	0.682515
WBGene00010290	-0.361283	0.978744	-0.291357	0.651514
WBGene00010293	0.283699	0.978744	0.664133	0.528634
WBGene00010294	0.375677	0.978744	0.640323	0.533594
WBGene00010295	0.556174	0.978744	0.6745	0.614696
WBGene00010296	-0.422525	0.978744	-0.0472665	0.962366
WBGene00010297	0.280815	0.983197	0.476313	0.824753
WBGene00010299	0.807855	0.978744	0.433127	0.744104
WBGene00010300	0.369887	0.978744	0.255945	0.712137
WBGene00010375	0.259914	0.978744	0.402687	0.597248
WBGene00010378	0.954913	0.978744	1.1365	0.545462
WBGene00010380	0.460686	0.978744	-0.570852	0.753606
WBGene00010381	0.152019	0.983365	1.0073	0.510372
WBGene00010382	0.737096	0.978744	1.45655	0.490429
WBGene00010383	-0.435005	0.978744	-0.863177	0.496452
WBGene00010385	-0.0283869	0.992536	-0.265957	0.797419
WBGene00010386	-0.129387	0.984068	-0.572638	0.660961
WBGene00010387	-0.392797	0.980369	0.753552	0.754803
WBGene00010405	0.0827122	0.978744	0.081948	0.863734
WBGene00010406	0.172056	0.978744	0.231779	0.716801
WBGene00010407	0.140396	0.978744	-0.100272	0.852204
WBGene00010408	-0.224796	0.978744	-0.412322	0.531281
WBGene00010418	0.22069	0.978744	0.299091	0.665977
WBGene00010425	-0.0486457	0.98472	-0.0503364	0.924229
WBGene00010426	0.585366	0.978744	-0.548753	0.697026
WBGene00010432	-0.471134	0.978744	-0.758794	0.363162
WBGene00010463	-0.560137	0.978744	-0.0238189	0.986588
WBGene00010464	0.408801	0.978744	-0.0630135	0.955695
WBGene00010465	0.150555	0.978744	0.189902	0.764826
WBGene00010466	0.811874	0.978744	1.40409	0.656307
WBGene00010470	-0.55882	0.978744	0.45857	0.443167
WBGene00010471	-0.267089	0.978744	-0.590704	0.564853
WBGene00010472	0.251428	0.978744	-0.7724	0.65421
WBGene00010473	0.883764	0.978744	1.9508	0.135327
WBGene00010474	0.811728	0.978744	1.5315	0.074503
WBGene00010506	1.09293	0.978744	1.48501	0.490429
WBGene00010507	-0.00274402	0.998263	-0.112633	0.847732
WBGene00010508	0.866135	0.978744	0.854912	0.487541
WBGene00010510	0.389794	0.978744	0.596304	0.607901
WBGene00010512	-0.503787	0.978744	-1.26962	0.193684
WBGene00010513	0.0614296	0.990115	-0.72903	0.652079
WBGene00010514	-0.371257	0.978744	-0.296637	0.847706
WBGene00010515	-0.590461	0.978744	-1.43107	0.305893
WBGene00010516	0.0544167	0.991077	0.176974	0.905052
WBGene00010524	-0.0468196	0.986428	-0.374243	0.627218
WBGene00010525	-0.171842	0.980369	-0.682338	0.633551
WBGene00010589	-0.398245	0.978744	-0.949544	0.178785
WBGene00010592	-0.727125	0.978744	-1.02403	0.528634
WBGene00010593	-0.758832	0.978744	-0.751988	0.544091
WBGene00010594	0.0472962	0.993541	0.549088	0.790503
WBGene00010595	-0.363503	0.978744	-0.822958	0.581433
WBGene00010596	0.986088	0.978744	0.755422	0.682515
WBGene00010597	-0.234456	0.978744	-0.689307	0.648517
WBGene00010599	1.08224	0.978744	0.488705	0.810521
WBGene00010604	0.803693	0.978744	0.0767665	0.977833
WBGene00010625	0.0197198	0.992536	0.028789	0.968803
WBGene00010626	0.257166	0.978744	0.300488	0.686622
WBGene00010627	0.285626	0.978744	0.458986	0.656307
WBGene00010628	-0.126163	0.978744	-0.355954	0.652843
WBGene00010629	0.178961	0.978744	0.192504	0.829837
WBGene00010630	-0.276788	0.978744	-0.229133	0.785365
WBGene00010631	0.291364	0.978744	0.341274	0.679294
WBGene00010632	-0.419011	0.978744	-0.223619	0.806101
WBGene00010684	0.583135	0.978744	-0.908348	0.310889
WBGene00010685	0.32045	0.978744	0.42145	0.670236
WBGene00010686	0.737631	0.978744	0.787913	0.395792
WBGene00010687	0.426861	0.978744	0.464927	0.660961
WBGene00010697	0.19543	0.978744	-0.247679	0.718475
WBGene00010699	-0.0417608	0.988289	0.278193	0.698195
WBGene00010727	-0.474125	0.978744	-0.856776	0.488899
WBGene00010728	0.319364	0.978744	0.514367	0.478641
WBGene00010734	0.280963	0.978744	0.320202	0.665225
WBGene00010735	-0.0179366	0.997235	0.250937	0.896825
WBGene00010736	-0.146382	0.978744	-0.0386927	0.947858
WBGene00010737	0.293003	0.978744	0.0413498	0.974744
WBGene00010741	0.103322	0.984872	-0.570233	0.66463
WBGene00010742	-0.453391	0.978744	-0.285389	0.664373
WBGene00010743	1.78053	0.978744	0.839277	0.667111
WBGene00010744	0.280786	0.978744	-0.228639	0.809661
WBGene00010752	-0.437876	0.978744	-0.424356	0.66463
WBGene00010753	0.818811	0.978744	1.03026	0.673618
WBGene00010754	-0.482294	0.978744	-0.0984087	0.92781
WBGene00010788	-0.00647033	0.99632	-0.251774	0.670985
WBGene00010789	-0.13424	0.983365	-0.387034	0.728464
WBGene00010790	0.2644	0.978744	0.0804109	0.929836
WBGene00010791	-1.32288	0.978744	-1.59835	0.639641
WBGene00010792	-0.0145224	0.997552	-0.25462	0.891602
WBGene00010799	-0.327077	0.978744	-0.866652	0.421983
WBGene00010803	-0.177024	0.978744	-0.341477	0.679294
WBGene00010850	-0.00507491	0.997552	-0.563789	0.513104
WBGene00010851	-0.374515	0.978744	-0.3651	0.660961
WBGene00010867	0.0338152	0.991077	-0.398259	0.688792
WBGene00010868	-0.0197508	0.991322	-0.157345	0.784019
WBGene00010927	-0.296737	0.98472	-2.50615	0.5442
WBGene00010928	-0.875842	0.978744	-1.47547	0.226188
WBGene00010931	-0.504643	0.978744	-1.05838	0.00484063
WBGene00010933	-0.000204767	0.999784	0.177546	0.836162
WBGene00010934	-0.746587	0.978744	0.19825	0.876744
WBGene00010976	-0.112639	0.978744	-0.0998786	0.869456
WBGene00010977	-0.507781	0.978744	0.414578	0.721324
WBGene00010979	-1.65123	0.978744	-0.560387	0.826388
WBGene00010980	0.233155	0.978744	0.0704231	0.925341
WBGene00011001	-0.212044	0.98472	0.560107	0.797419
WBGene00011002	-0.404892	0.978744	0.216398	0.810521
WBGene00011003	-0.409307	0.978744	-0.611024	0.627218
WBGene00011004	-0.750221	0.978744	-0.25819	0.824879
WBGene00011005	-0.171524	0.983727	0.0485804	0.973409
WBGene00011006	-0.380564	0.978744	-1.04243	0.292676
WBGene00011008	-0.0945901	0.98472	0.318329	0.754249
WBGene00011014	0.0762987	0.985014	0.00371221	0.996464
WBGene00011015	0.0194397	0.99011	-0.156458	0.709121
WBGene00011016	0.287359	0.978744	0.368639	0.716328
WBGene00011017	0.358652	0.978744	0.268497	0.665977
WBGene00011084	-0.147858	0.98472	-0.776504	0.656307
WBGene00011087	0.451378	0.978744	0.51296	0.668818
WBGene00011088	0.218518	0.978744	0.232061	0.800077
WBGene00011089	-0.398362	0.978744	-1.21399	0.137092
WBGene00011090	-0.00927958	0.997462	-0.376237	0.735283
WBGene00011092	-0.341225	0.978744	-0.376236	0.703736
WBGene00011093	-0.367239	0.978744	-0.478538	0.682849
WBGene00011094	-0.323699	0.978744	-0.82288	0.487541
WBGene00011095	-0.270524	0.978744	-0.586197	0.649036
WBGene00011096	0.488201	0.978744	-0.334158	0.837658
WBGene00011097	0.036249	0.989089	0.731331	0.204488
WBGene00011098	-0.736603	0.978744	1.06737	0.673592
WBGene00011099	-0.0831901	0.98472	0.509127	0.616703
WBGene00011100	-0.505776	0.978744	-0.323398	0.717479
WBGene00011132	0.288866	0.978744	0.609887	0.621871
WBGene00011133	-0.15594	0.978744	0.392589	0.681786
WBGene00011134	0.250917	0.978744	0.304698	0.775418
WBGene00011137	-0.987585	0.978744	-0.997576	0.660415
WBGene00011185	-0.281486	0.978744	-0.125007	0.923711
WBGene00011187	0.660012	0.978744	-2.89874	0.496452
WBGene00011188	-0.193746	0.98472	0.581205	0.774197
WBGene00011189	-0.0388441	0.99011	0.0398702	0.959967
WBGene00011190	-0.517986	0.978744	-0.636955	0.588244
WBGene00011191	0.23399	0.978744	0.482833	0.667111
WBGene00011192	0.378561	0.978744	-0.647093	0.664843
WBGene00011193	0.390121	0.978744	0.34679	0.660415
WBGene00011194	0.0758404	0.981602	0.0153277	0.977708
WBGene00011195	0.111451	0.978744	0.0983358	0.860929
WBGene00011197	0.0401809	0.995272	0.373319	0.881583
WBGene00011207	0.139443	0.978744	-0.357999	0.694591
WBGene00011208	1.91599	0.978744	2.04326	0.570592
WBGene00011209	0.654504	0.978744	-0.551677	0.711647
WBGene00011210	0.0668479	0.992449	0.687739	0.752567
WBGene00011212	-0.200082	0.978744	-0.6813	0.527145
WBGene00011213	0.204274	0.978744	-0.359817	0.704607
WBGene00011242	0.35611	0.978744	0.46382	0.648517
WBGene00011243	-0.628835	0.978744	-0.710936	0.745345
WBGene00011244	-0.410413	0.978744	-1.0461	0.472683
WBGene00011247	0.218295	0.978744	0.411748	0.679002
WBGene00011248	-0.0391649	0.985767	0.0379858	0.935626
WBGene00011249	0.163062	0.98472	0.203217	0.906962
WBGene00011250	0.0838206	0.980369	0.249112	0.677004
WBGene00011251	-0.658747	0.978744	-0.323495	0.738035
WBGene00011252	0.00338261	0.998263	0.140999	0.840158
WBGene00011253	0.248099	0.978744	0.259389	0.749818
WBGene00011254	-0.347729	0.978744	-0.436742	0.696291
WBGene00011261	0.0918115	0.983365	-0.246345	0.746405
WBGene00011262	-0.332176	0.978744	-0.760586	0.639641
WBGene00011263	0.0167783	0.992536	0.176239	0.794251
WBGene00011264	-1.27046	0.978744	0.0721871	0.977589
WBGene00011265	0.0628022	0.990115	-0.592517	0.691907
WBGene00011270	-0.0401503	0.98472	-0.324442	0.52673
WBGene00011283	-0.0403094	0.986428	-0.25668	0.666077
WBGene00011284	0.0266132	0.993864	-0.171205	0.901334
WBGene00011285	-0.539978	0.978744	-0.427079	0.793318
WBGene00011286	-0.0806113	0.98472	-0.36917	0.679294
WBGene00011287	0.464881	0.978744	-0.218611	0.82904
WBGene00011305	-0.266996	0.978744	0.0106575	0.987019
WBGene00011306	0.0666985	0.980736	0.0333019	0.943009
WBGene00011307	-0.615081	0.978744	-0.800102	0.512831
WBGene00011308	0.113131	0.978744	0.0505744	0.934111
WBGene00011309	0.338251	0.978744	0.733642	0.333126
WBGene00011318	0.349908	0.978744	0.58912	0.639641
WBGene00011319	0.287301	0.978744	0.40774	0.6757
WBGene00011320	0.69633	0.978744	1.17579	0.65421
WBGene00011321	-0.227975	0.978744	-1.77443	2.25393066206325e-05
WBGene00011322	0.144465	0.978744	0.416082	0.64808
WBGene00011323	0.0834995	0.981885	0.153702	0.796088
WBGene00011324	0.500614	0.978744	0.746598	0.538906
WBGene00011325	-0.106718	0.98472	-0.515975	0.660415
WBGene00011326	-0.193723	0.978744	-0.266206	0.691461
WBGene00011328	0.115752	0.978744	0.0284384	0.968992
WBGene00011329	0.199883	0.978744	0.372796	0.656307
WBGene00011330	-0.576986	0.978744	-1.57991	0.0857495
WBGene00011339	-0.0496666	0.99011	-0.314853	0.751857
WBGene00011340	0.13641	0.983365	-0.164526	0.88577
WBGene00011342	0.182869	0.98492	2.18421	0.249857
WBGene00011362	-0.612404	0.978744	-2.89947	0.000380711
WBGene00011364	0.257204	0.978744	-0.203049	0.812605
WBGene00011381	-0.508638	0.978744	-0.142883	0.915474
WBGene00011382	-0.0542861	0.988289	-0.520268	0.638151
WBGene00011383	0.128225	0.982725	-0.365851	0.71142
WBGene00011391	0.0876259	0.983365	0.0072732	0.992544
WBGene00011392	-0.0262368	0.990115	-0.187188	0.752567
WBGene00011393	-0.566454	0.978744	-0.661752	0.400726
WBGene00011397	0.47714	0.978744	-1.16895	0.124567
WBGene00011402	-0.866421	0.978744	-0.783993	0.674514
WBGene00011404	-0.209778	0.978744	-0.528514	0.637977
WBGene00011428	-0.357915	0.978744	-0.389721	0.525672
WBGene00011429	0.0165162	0.993864	-0.178286	0.828766
WBGene00011430	-0.594224	0.978744	-0.525986	0.556325
WBGene00011436	-0.396429	0.978744	-0.882882	0.0970767
WBGene00011437	-0.174846	0.983197	-0.058662	0.966329
WBGene00011438	0.373305	0.978744	0.708952	0.328707
WBGene00011439	-0.368708	0.978744	-0.783438	0.639641
WBGene00011449	-0.27055	0.978744	-0.105924	0.809506
WBGene00011450	0.0136856	0.997552	0.140003	0.946261
WBGene00011451	0.518175	0.978744	0.703265	0.528832
WBGene00011452	-0.147701	0.983365	-0.364506	0.758741
WBGene00011453	-0.0772539	0.988289	-0.309494	0.792055
WBGene00011486	0.950104	0.978744	-0.368256	0.68199
WBGene00011487	-0.332129	0.978744	-1.43106	0.571443
WBGene00011505	0.524723	0.978744	0.947123	0.672095
WBGene00011513	0.0604871	0.986684	0.525855	0.612767
WBGene00011514	0.268296	0.978744	0.325519	0.809784
WBGene00011515	-1.12415	0.978744	-0.416833	0.848193
WBGene00011517	-0.318976	0.978744	0.484828	0.639641
WBGene00011520	-0.21006	0.978744	-0.041427	0.966672
WBGene00011533	-0.22045	0.981893	0.116434	0.943009
WBGene00011538	0.216228	0.978744	0.404283	0.66463
WBGene00011539	-0.459927	0.978744	-0.582474	0.574903
WBGene00011540	-0.348985	0.978744	-0.70503	0.55221
WBGene00011543	0.0798526	0.982725	0.182136	0.762402
WBGene00011571	-0.374361	0.978744	-0.806765	0.510886
WBGene00011572	-0.297447	0.980806	-1.04608	0.656307
WBGene00011573	-0.250656	0.978744	-0.87113	0.347656
WBGene00011575	-0.537503	0.978744	-0.93793	0.521164
WBGene00011576	0.17158	0.978744	0.260371	0.762996
WBGene00011587	0.302668	0.978744	0.0860745	0.904779
WBGene00011589	0.271023	0.978744	0.219446	0.81504
WBGene00011590	-0.0547853	0.987086	-0.133292	0.858454
WBGene00011591	0.18167	0.978744	0.236155	0.766484
WBGene00011592	-0.00930775	0.996871	0.152843	0.864805
WBGene00011617	0.156405	0.978744	0.675495	0.525672
WBGene00011619	0.0328078	0.992536	0.0755817	0.950229
WBGene00011622	0.188159	0.978744	-0.907244	0.515318
WBGene00011624	-0.0917624	0.992536	1.07222	0.739407
WBGene00011625	0.37468	0.978744	0.567004	0.656915
WBGene00011647	0.284551	0.978744	0.332612	0.679002
WBGene00011648	0.181914	0.978744	0.39011	0.553587
WBGene00011665	0.429366	0.978744	0.419919	0.6757
WBGene00011668	-0.723673	0.978744	-1.57847	0.274704
WBGene00011669	0.547496	0.978744	0.727612	0.299599
WBGene00011670	-0.807421	0.978744	-1.43372	0.642548
WBGene00011687	0.220423	0.978744	0.250407	0.740013
WBGene00011688	0.212237	0.978744	0.237483	0.758741
WBGene00011689	1.70153	0.978744	1.69111	0.516776
WBGene00011691	1.80115	0.978744	1.65205	0.464544
WBGene00011692	-0.200316	0.978744	-0.229943	0.738338
WBGene00011693	1.20725	0.978744	1.7223	0.584523
WBGene00011694	-0.40186	0.978744	-1.10689	0.285772
WBGene00011695	0.30539	0.978744	0.102796	0.919807
WBGene00011696	0.100262	0.982725	0.160875	0.82904
WBGene00011698	1.87051	0.978744	0.341199	0.898526
WBGene00011699	0.440497	0.978744	-0.66533	0.528634
WBGene00011701	0.0197466	0.995657	-0.268621	0.841788
WBGene00011705	-0.161759	0.978744	-0.103433	0.853586
WBGene00011709	-0.0633147	0.989119	-0.422187	0.721781
WBGene00011712	0.0275349	0.992536	0.362754	0.745156
WBGene00011713	-0.238474	0.978744	-0.252728	0.745878
WBGene00011752	-0.198606	0.978744	0.0271849	0.969325
WBGene00011754	-0.98771	0.978744	-0.817867	0.72529
WBGene00011793	0.0623176	0.986428	-0.327772	0.694544
WBGene00011794	-0.207612	0.978744	-0.903328	0.297897
WBGene00011795	0.17843	0.978744	0.530491	0.509254
WBGene00011796	-2.16386	0.978744	-1.0588	0.656307
WBGene00011797	1.40557	0.978744	0.382747	0.817009
WBGene00011798	-0.0214658	0.991542	0.220688	0.731766
WBGene00011799	-0.587765	0.978744	0.0599631	0.9513
WBGene00011800	-0.292238	0.978744	-1.06359	0.0985593
WBGene00011801	0.147557	0.978744	0.198345	0.785665
WBGene00011802	-0.0993073	0.979622	-0.0722197	0.91286
WBGene00011830	-0.461566	0.978744	-0.744621	0.148429
WBGene00011831	-0.68847	0.978744	-1.02351	0.278536
WBGene00011832	-0.355451	0.978744	-0.630583	0.457474
WBGene00011833	-0.615009	0.978744	-1.21127	0.369489
WBGene00011834	0.369219	0.978744	0.442224	0.698195
WBGene00011835	0.319726	0.978744	0.473018	0.6393
WBGene00011836	-0.0628406	0.989064	-0.133865	0.905125
WBGene00011838	-0.683088	0.978744	-0.401626	0.756455
WBGene00011839	0.808944	0.978744	0.490401	0.624804
WBGene00011841	-0.271311	0.978744	-1.38014	0.000125489
WBGene00011844	-1.65188	0.978744	-1.41174	0.528634
WBGene00011850	-0.116423	0.979622	-0.534981	0.549073
WBGene00011851	0.949646	0.978744	-4.08968	0.0857495
WBGene00011852	0.446291	0.978744	-3.75158	0.000460899
WBGene00011853	-0.0536586	0.99011	-1.74584	0.0354364
WBGene00011854	-0.528389	0.978744	-0.671237	0.763661
WBGene00011890	0.305559	0.978744	0.464371	0.654244
WBGene00011891	-0.234812	0.978744	-0.884261	0.404867
WBGene00011892	0.268784	0.978744	0.514939	0.607687
WBGene00011893	-0.0125675	0.99632	-0.647365	0.624546
WBGene00011894	0.151399	0.978744	-0.0859564	0.91286
WBGene00011895	0.00404382	0.999768	-1.22445	0.699519
WBGene00011896	0.192328	0.978744	0.277689	0.78258
WBGene00011897	0.261802	0.978744	0.313074	0.6757
WBGene00011898	0.52302	0.978744	0.626755	0.656307
WBGene00011930	-0.243778	0.978744	-0.259736	0.804698
WBGene00011931	-0.61825	0.978744	-1.41688	0.0857495
WBGene00011932	-0.418177	0.978744	-0.364729	0.678509
WBGene00011948	-1.05297	0.978744	-1.22949	0.556325
WBGene00012019	0.142077	0.978744	0.0323868	0.949444
WBGene00012020	0.612848	0.978744	0.794979	0.712137
WBGene00012021	1.28912	0.978744	1.52167	0.666123
WBGene00012027	-0.366048	0.978744	-1.55308	0.353644
WBGene00012028	-0.609122	0.978744	-1.47625	0.238301
WBGene00012055	0.290514	0.978744	-2.24975	0.193684
WBGene00012058	0.197865	0.978744	1.16462	0.0414689
WBGene00012068	0.806819	0.978744	0.634273	0.656307
WBGene00012069	-0.300302	0.978744	-0.736682	0.569273
WBGene00012070	0.298751	0.978744	-0.483433	0.689742
WBGene00012100	-0.13403	0.978744	-0.43142	0.52673
WBGene00012101	-0.300882	0.978744	-0.20847	0.820518
WBGene00012117	0.202007	0.978744	0.449807	0.649124
WBGene00012142	0.497469	0.978744	0.384975	0.71466
WBGene00012143	-0.0501053	0.988289	-0.12347	0.879243
WBGene00012144	-0.0515629	0.989089	-0.197357	0.82904
WBGene00012145	-0.44104	0.978744	-0.541795	0.698901
WBGene00012152	0.0444414	0.989536	-0.321162	0.711822
WBGene00012184	-0.15223	0.981893	-0.492208	0.679294
WBGene00012185	-0.159687	0.978744	-0.418971	0.66143
WBGene00012186	-0.444252	0.978744	-1.14956	0.228721
WBGene00012242	-0.32337	0.978744	0.380329	0.84724
WBGene00012243	0.314383	0.978744	0.514454	0.656307
WBGene00012244	0.297615	0.978744	0.409479	0.656307
WBGene00012245	0.258763	0.978744	0.155101	0.841723
WBGene00012249	-0.318355	0.978744	0.440552	0.690704
WBGene00012250	0.37022	0.978744	0.677674	0.486691
WBGene00012251	-0.266544	0.980369	-0.183348	0.92033
WBGene00012252	-0.429788	0.978744	-0.783259	0.487541
WBGene00012253	-0.780847	0.978744	-0.664362	0.773107
WBGene00012276	0.34791	0.978744	0.443446	0.656307
WBGene00012277	0.282035	0.978744	0.43643	0.664723
WBGene00012278	0.4291	0.978744	0.758529	0.706443
WBGene00012279	-0.238717	0.978744	-0.299747	0.648517
WBGene00012280	0.085988	0.98472	-1.18928	0.113437
WBGene00012281	-0.395839	0.978744	-0.614758	0.721324
WBGene00012282	-0.222885	0.978744	-0.514764	0.651002
WBGene00012291	-0.322846	0.978744	-0.193643	0.778612
WBGene00012293	-0.516775	0.978744	-0.753453	0.10296
WBGene00012294	-0.410719	0.978744	0.384201	0.797419
WBGene00012304	0.691102	0.978744	0.750698	0.64606
WBGene00012308	0.181317	0.987533	0.210477	0.936335
WBGene00012315	0.504422	0.978744	0.526292	0.657217
WBGene00012316	0.216949	0.978744	0.207108	0.789069
WBGene00012319	0.138897	0.978744	0.264907	0.718657
WBGene00012321	-1.5839	0.978744	0.418362	0.902957
WBGene00012337	0.027883	0.989089	-0.196971	0.703191
WBGene00012339	0.0569702	0.98472	-0.433463	0.58085
WBGene00012346	-0.206786	0.983197	0.725597	0.66616
WBGene00012347	0.317284	0.978744	0.230172	0.802775
WBGene00012348	0.0346897	0.986428	-0.0654909	0.882953
WBGene00012349	0.285735	0.978744	0.515241	0.749201
WBGene00012364	-0.560392	0.978744	-0.808556	0.552842
WBGene00012381	-0.280149	0.978744	-0.596792	0.534396
WBGene00012398	-0.197697	0.978744	-1.05612	0.128188
WBGene00012399	0.138765	0.981885	0.355165	0.722073
WBGene00012400	0.17817	0.983727	0.887703	0.639641
WBGene00012401	0.917727	0.978744	0.85935	0.630981
WBGene00012402	0.064322	0.988289	0.102762	0.923182
WBGene00012404	0.00145501	0.999351	-1.36872	0.0270937
WBGene00012405	0.965211	0.978744	1.3872	0.701879
WBGene00012446	-0.0945248	0.978744	-0.113798	0.822468
WBGene00012448	-2.2489	8.60428070680029e-11	-1.19865	0.00508885
WBGene00012449	-0.383323	0.978744	0.179008	0.848951
WBGene00012450	-0.536121	0.978744	-0.11245	0.887833
WBGene00012451	-0.419562	0.978744	-0.103226	0.90209
WBGene00012452	-0.11014	0.984294	-0.428554	0.685248
WBGene00012491	0.0829454	0.98472	-0.570866	0.610457
WBGene00012492	0.829859	0.978744	1.1077	0.614777
WBGene00012494	-0.348332	0.978744	-0.381207	0.711482
WBGene00012519	0.805917	0.978744	0.353895	0.920709
WBGene00012521	-0.915667	0.978744	-1.19373	0.599873
WBGene00012522	0.381863	0.978744	0.378635	0.667111
WBGene00012524	0.4263	0.978744	0.569993	0.649689
WBGene00012525	-0.149604	0.978744	-0.89571	0.333762
WBGene00012527	0.149196	0.980369	0.25226	0.796178
WBGene00012528	0.0859679	0.980369	-0.0137281	0.980432
WBGene00012529	-0.282238	0.978744	-1.08663	0.303366
WBGene00012530	-0.272866	0.978744	-0.731867	0.384562
WBGene00012531	0.0671569	0.988289	0.256481	0.80328
WBGene00012532	-0.140303	0.978744	0.109382	0.868689
WBGene00012533	-0.103234	0.987501	-0.329337	0.817009
WBGene00012562	0.314428	0.978744	0.433759	0.659175
WBGene00012564	0.204006	0.978744	0.413595	0.679294
WBGene00012565	0.253037	0.978744	0.467659	0.66463
WBGene00012566	-0.0507185	0.98878	0.297365	0.735219
WBGene00012567	0.0949747	0.98472	0.574486	0.633551
WBGene00012568	-0.0263881	0.992536	0.473261	0.663352
WBGene00012569	0.111234	0.983365	0.435046	0.66463
WBGene00012570	-0.110331	0.98472	0.306771	0.785286
WBGene00012572	0.467166	0.978744	0.344942	0.692053
WBGene00012573	0.0349239	0.99011	0.464222	0.596359
WBGene00012615	-0.495259	0.978744	-0.73902	0.559068
WBGene00012618	-1.42528	0.978744	-0.421162	0.794251
WBGene00012620	-1.29709	0.978744	-0.348377	0.861876
WBGene00012621	-0.404303	0.978744	-0.216702	0.881046
WBGene00012622	-0.539103	0.978744	0.206534	0.769294
WBGene00012623	-0.0429476	0.989536	0.452474	0.649124
WBGene00012624	-0.511795	0.978744	0.0435369	0.947858
WBGene00012626	-0.0872248	0.987533	-0.345303	0.778316
WBGene00012627	0.0769266	0.984068	0.350841	0.656307
WBGene00012628	-0.128127	0.981885	-0.20093	0.82325
WBGene00012629	-0.422941	0.978744	-0.0486803	0.957394
WBGene00012632	0.681013	0.978744	0.252233	0.866516
WBGene00012634	1.89757	0.978744	1.67153	0.516776
WBGene00012664	-1.20813	0.978744	-0.54051	0.656307
WBGene00012665	0.154573	0.978744	0.243611	0.69283
WBGene00012666	0.113453	0.978744	0.292697	0.68594
WBGene00012668	-0.257509	0.978744	-0.0641554	0.935954
WBGene00012669	-0.325438	0.978744	0.288796	0.819806
WBGene00012670	-0.229225	0.983365	-0.991128	0.657542
WBGene00012671	0.110257	0.980369	0.0936898	0.902403
WBGene00012672	0.803016	0.978744	0.889928	0.608048
WBGene00012673	0.581464	0.978744	0.183564	0.832949
WBGene00012674	0.0175653	0.991077	-0.0451387	0.931263
WBGene00012675	-0.0597107	0.984068	0.00177778	0.997496
WBGene00012676	0.241811	0.978744	0.255073	0.759392
WBGene00012678	0.0972427	0.983365	0.244051	0.76537
WBGene00012679	0.411437	0.978744	0.337335	0.718263
WBGene00012680	-0.830669	0.978744	-0.98237	0.643722
WBGene00012683	-0.562527	0.978744	0.608952	0.687662
WBGene00012684	0.292342	0.978744	0.424245	0.53886
WBGene00012686	0.0109467	0.99632	-0.984182	0.256189
WBGene00012688	-0.0296277	0.991077	-0.295709	0.729333
WBGene00012689	0.455793	0.978744	0.504834	0.633293
WBGene00012690	0.301031	0.978744	-0.0800519	0.925771
WBGene00012692	0.307448	0.978744	0.274962	0.739407
WBGene00012693	0.0670662	0.983365	-0.106475	0.841875
WBGene00012694	0.332598	0.978744	0.42737	0.656307
WBGene00012695	0.359022	0.978744	0.371502	0.679294
WBGene00012696	0.0647164	0.984294	-0.244177	0.691461
WBGene00012697	0.175284	0.978744	0.163954	0.843354
WBGene00012698	0.0422666	0.992449	0.544712	0.704451
WBGene00012699	-0.297565	0.978744	-0.351789	0.741691
WBGene00012700	0.332674	0.978744	0.39961	0.704433
WBGene00012701	0.300035	0.978744	0.366107	0.694544
WBGene00012702	0.28344	0.978744	0.589742	0.679294
WBGene00012703	0.136642	0.978744	-0.175765	0.79864
WBGene00012741	0.645288	0.978744	0.898984	0.292945
WBGene00012776	0.0330319	0.991077	-0.255126	0.76537
WBGene00012777	-0.401752	0.978744	-0.541006	0.710461
WBGene00012778	0.432794	0.978744	-0.0815087	0.955709
WBGene00012779	-0.640611	0.978744	-0.138017	0.9081
WBGene00012780	0.589827	0.978744	0.214019	0.820518
WBGene00012809	0.33705	0.978744	0.436233	0.633551
WBGene00012810	-0.200825	0.978744	-0.84595	0.486322
WBGene00012811	0.0706654	0.982725	-0.265244	0.663858
WBGene00012812	-0.254892	0.978744	-0.51149	0.574572
WBGene00012813	-0.379919	0.978744	-0.650407	0.517693
WBGene00012814	0.366067	0.978744	-0.113416	0.921657
WBGene00012816	-0.069852	0.99083	-0.512414	0.768953
WBGene00012818	-1.21297	0.978744	-1.11994	0.639641
WBGene00012819	0.320147	0.978744	-0.0456008	0.957514
WBGene00012820	0.240377	0.987658	-0.127589	0.970642
WBGene00012821	-0.325825	0.978744	-0.453675	0.656307
WBGene00012822	0.0388534	0.991077	0.525693	0.660961
WBGene00012823	0.599488	0.978744	-0.226233	0.931768
WBGene00012824	-0.282714	0.978744	0.38721	0.656307
WBGene00012825	-0.190529	0.978744	-0.445791	0.616266
WBGene00012826	-0.0527274	0.991542	0.148097	0.927473
WBGene00012827	0.216801	0.978744	0.520956	0.648517
WBGene00012828	0.257416	0.978744	0.36481	0.735283
WBGene00012829	-0.127385	0.978744	-0.234842	0.664843
WBGene00012830	0.135865	0.978744	0.219879	0.749226
WBGene00012831	0.304628	0.978744	0.735157	0.35028
WBGene00012833	0.706849	0.978744	0.616665	0.714243
WBGene00012834	-0.180843	0.978744	-0.503502	0.6757
WBGene00012835	0.416875	0.978744	0.399688	0.696157
WBGene00012838	-1.94055	0.978744	-1.03003	0.669802
WBGene00012840	0.120973	0.988289	-0.574074	0.75065
WBGene00012847	-1.0942	0.978744	0.264172	0.917508
WBGene00012849	0.84452	0.978744	1.38498	0.635122
WBGene00012850	-0.0213948	0.992536	-0.16133	0.840787
WBGene00012851	-0.36972	0.980179	0.257522	0.915567
WBGene00012852	-0.632674	0.978744	-0.00684787	0.995966
WBGene00012853	-0.291606	0.978744	-0.497493	0.660415
WBGene00012854	-0.229989	0.978744	-0.419854	0.653777
WBGene00012855	0.544465	0.978744	0.570791	0.65571
WBGene00012857	-0.216778	0.978744	-0.462482	0.6757
WBGene00013024	0.0171356	0.991077	0.0157406	0.972692
WBGene00013025	-0.14889	0.978744	-0.412412	0.628428
WBGene00013026	0.264774	0.978744	0.288578	0.772789
WBGene00013027	0.260631	0.978744	0.158502	0.878935
WBGene00013046	-0.00475483	0.998739	-0.540051	0.717182
WBGene00013048	-0.0681254	0.988289	0.12214	0.906678
WBGene00013049	-0.714706	0.978744	0.295393	0.887946
WBGene00013050	-1.425	0.978744	-0.54495	0.749225
WBGene00013052	0.542983	0.978744	0.479817	0.648517
WBGene00013053	0.253552	0.978744	0.124023	0.900961
WBGene00013055	0.308767	0.978744	0.288562	0.710221
WBGene00013068	0.242234	0.978744	0.0503066	0.954768
WBGene00013069	0.145056	0.978744	0.366819	0.656307
WBGene00013070	0.333358	0.978744	0.698315	0.622236
WBGene00013073	-0.902442	0.978744	-0.800465	0.581935
WBGene00013074	-0.48124	0.978744	-0.861804	0.343927
WBGene00013075	0.369971	0.978744	0.283923	0.729721
WBGene00013076	0.0740043	0.986428	-0.350708	0.720325
WBGene00013077	-0.520417	0.978744	-0.668269	0.537893
WBGene00013078	-0.58978	0.978744	-1.00458	0.295551
WBGene00013079	-0.419763	0.978744	-0.613014	0.532952
WBGene00013080	-0.152528	0.983727	-1.13573	0.43853
WBGene00013081	-0.372084	0.978744	-0.106505	0.919671
WBGene00013082	0.0292432	0.989358	-0.18862	0.735283
WBGene00013083	-0.47868	0.978744	-0.845157	0.383929
WBGene00013339	0.268323	0.978744	0.367135	0.694544
WBGene00013340	0.194401	0.978744	0.102164	0.905052
WBGene00013343	0.0959818	0.979622	0.145522	0.80961
WBGene00013344	0.0217986	0.991077	-0.0896748	0.884952
WBGene00013345	0.11921	0.978744	0.0816714	0.849182
WBGene00013347	0.125236	0.978744	0.197491	0.71321
WBGene00013348	0.34682	0.978744	0.44979	0.667111
WBGene00013349	0.348732	0.978744	0.628836	0.633293
WBGene00013350	0.118814	0.979622	0.105198	0.892575
WBGene00013352	-0.25185	0.978744	-0.425439	0.63409
WBGene00013353	0.391075	0.978744	0.371802	0.703433
WBGene00013354	-0.052934	0.983365	-0.156589	0.71321
WBGene00013355	0.0640745	0.982725	-0.292926	0.628927
WBGene00013357	0.836753	0.978744	0.648112	0.711822
WBGene00013358	0.0829586	0.978744	-0.0379702	0.937651
WBGene00013359	0.00649884	0.99632	0.410681	0.498628
WBGene00013360	0.0695786	0.980369	0.111119	0.805203
WBGene00013361	0.0515986	0.986428	0.117773	0.866876
WBGene00013362	0.0970432	0.978744	0.237804	0.691678
WBGene00013363	1.82301	0.978744	0.954588	0.660415
WBGene00013364	-0.624678	0.978744	-0.76716	0.649124
WBGene00013365	0.00462646	0.996871	0.00741384	0.986705
WBGene00013366	-0.270743	0.978744	-0.555559	0.647435
WBGene00013479	-0.749102	0.978744	-2.73468	0.0857495
WBGene00013480	-0.197905	0.98472	-0.583701	0.773341
WBGene00013481	0.103866	0.980276	-0.503639	0.532952
WBGene00013482	0.341054	0.978744	0.338962	0.733134
WBGene00013484	0.0434577	0.99083	-0.667828	0.626684
WBGene00013485	0.18493	0.978744	-0.0763983	0.892101
WBGene00013486	-0.817534	0.978744	-1.30202	0.656307
WBGene00013489	-1.22967	0.978744	-1.43	0.185569
WBGene00013490	-0.645452	0.978744	-0.22751	0.939103
WBGene00013492	0.285611	0.978744	-0.527044	0.656307
WBGene00013493	0.10723	0.988289	-0.0362747	0.981669
WBGene00013495	-0.278183	0.978744	1.02401	0.286258
WBGene00013567	0.780265	0.978744	0.824657	0.65571
WBGene00013568	0.498495	0.978744	-0.0941192	0.933952
WBGene00013569	0.254769	0.978744	0.373066	0.694544
WBGene00013584	-0.258352	0.978744	0.0974925	0.856261
WBGene00013585	0.135667	0.978744	0.134935	0.844255
WBGene00013586	0.0511518	0.986428	0.367613	0.654212
WBGene00013587	-0.267476	0.978744	-0.531658	0.547579
WBGene00013588	-0.422065	0.978744	-0.306919	0.721781
WBGene00013589	0.327594	0.978744	0.284667	0.755572
WBGene00013606	0.174137	0.978744	0.27975	0.667111
WBGene00013608	0.0876317	0.991542	-2.40406	0.485342
WBGene00013610	0.132376	0.981893	0.549122	0.646237
WBGene00013611	0.415612	0.978744	0.386718	0.742627
WBGene00013612	0.566034	0.978744	0.66369	0.463752
[truncated: 16,209 more rows]
